# Supplementary material for: Enhanced fitness of SARS-CoV-2 variant of concern Alpha but not Beta
Source: Nature. 2021 Dec 22;602(7896):307–13. doi: 10.1038/s41586-021-04342-0 (PMC8828469; doi:10.1038/s41586-021-04342-0)
Supplement: Supplementary file 3 — Histopathological score of lungs of hACE2-KI mice infected with single virus inoculum of wt-S614G, Alpha, Beta, or wt-SAlpha. Haematoxilin and eosin-stained slides of left lungs of hACE2-KI mice were scored by a board-certified veterinary pathologist, who was blinded to the identity of the specimen. The scoring scheme is detailed in Supplementary Table 2. [file 41586_2021_4342_MOESM3_ESM.xlsx]

## Sheet: Sheet1
	Mock						wt-S614G								Alpha								wt-SAlpha								Beta
Days post-inoculation	2	2	2	4	4	4	2	2	2	2	4	4	4	4	2	2	2	2	4	4	4	4	2	2	2	2	4	4	4	4	2	2	2	2	4	4	4	4
Mouse	M1	M2	M3	M4	M5	M6	KI #101	KI #102	KI #103	KI #104	KI #105	KI #106	KI #107	KI #108	KI #109	KI #110	KI #111	KI #112	KI #113	KI #114	KI #115	KI #116	KI #117	KI #118	KI #119	KI #120	KI #121	KI #122	KI #123	KI #124	KI #125	KI #126	KI #127	KI #128	KI #129	KI #130	KI #131	KI #132
Overview
Alveolar edema	0	0	0	0	0	0	0	0	0	0	0	not performed	0	0	0	0	0	0	0	0	0	0	0	0	0	1	0	0	0	0	0	0	0	0	0	0	0	0
Emphysema	0	0	0	0	0	0	0	0	0	0	0		0	0	0	0	0	0	0	0	0	0	0	0	0	0	0	0	0	0	0	0	0	0	0	0	0	0
Atelectasis	0	0	0	0	0	0	0	0	0	0	0		0	0	0	0	0	0	0	0	0	0	0	0	0	0	0	0	0	0	0	0	0	0	0	0	0	0
Higher magnification
Inflammation score
Alveolar infiltrates	0	0	0	0	0	0	0	0	0	0	0		0	0	0	0	0	0	0	0	0	0	0	0	0	1	0	0	0	0	0	0	0	0	0	1	0	0
Grade	0	0	0	0	0	0	0	0	0	0	0		0	0	0	0	0	0	0	0	0	0	0	0	0	1	0	0	0	0	0	0	0	0	0	1	0	0
Predominant inflammatory cell type	0	0	0	0	0	0	0	0	0	0	0		0	0	0	0	0	0	0	0	0	0	0	0	0	M	0	0	0	0	0	0	0	0	0	M	0	0
Interstitial infiltrates	0	0	0	0	2	0	0	0	0	0	0		0	1	0	0	0	0	0	0	0	0	1	0	0	0	0	0	0	0	0	0	0	0	0	0	0	0
Grade	0	0	0	0	1	0	0	0	0	0	0		0	1	0	0	0	0	0	0	0	0	1	0	0	0	0	0	0	0	0	0	0	0	0	0	0	0
Predominant inflammatory cell type	0	0	0	0	N + M + L	0	0	0	0	0	0		0	M + L	0	0	0	0	0	0	0	0	M + L	0	0	0	0	0	0	0	0	0	0	0	0	0	0	0
Peribronchial infiltrates	0	0	0	1	0	1	1	0	1	0	0		0	1	1	1	1	1	3	1	1	1	1	1	1	0	3	3	1	1	1	1	0	1	0	3	1	1
Grade	0	0	0	1	0	1	2	0	1	0	0		0	1	1	1	1	1	3	1	1	1	2	1	1	0	2	2	1	1	1	1	0	3	0	2	2	1
Predominant inflammatory cell type	0	0	0	M + L	0	M + L	M + L	0	M + L	0	0		0	M + L	M + L	M + L	M + L	M + L	M + L	M + L	M + L	M + L	M + L	M + L	M + L	0	M + L	M + L	M + L	M + L	M + L	M + L	0	M + L	0	M + L	M + L	M + L
Necrotizing bronchitis	0	0	0	0	0	0	0	0	0	0	0		0	0	0	0	0	0	0	0	0	0	0	0	0	0	0	0	0	0	0	0	0	1	0	0	0	0
Grade	1	1	2	3	0	1	1	3	1	1	1		1	0	1	1	2	1	1	1	1	1	1	1	1	1	1	1	1	1	1	2	1	1	1	2	1	1
Predominant inflammatory cell type	M	M	M	M	0	M	M	M	M	M	M		M	1	M + L	M	M	M	M	M	M	M	M	M	M	M	M	M	M	M	M	M	M	M	M	M	M	M
Intrabronchial mucus increase	0	0	0	0	0	0	0	0	0	0	0		0	M	0	0	0	0	0	0	0	0	0	0	0	0	0	0	0	0	0	0	0	0	0	0	0	0
Perivascular infiltrates	0	0	0	1	0	1	1	1	0	0	0		0	1	1	1	1	1	1	3	1	1	1	1	0	1	1	1	1	1	1	0	0	0	0	3	0	0
Grade	0	0	0	1	0	2	1	1	0	0	0		0	1	1	1	1	1	1	1	1	1	1	1	0	1	1	2	1	1	3	0	0	0	0	2	0	0
Predominant inflammatory cell type	0	0	0	M + L	0	M + L	M + L	M + L	0	0	0		0	M + L	M + L	M + L	M + L	M + L	M + L	M + L	M + L	M + L	M + L	M + L	0	M + L	M + L	M + L	M + L	M + L	M + L + N	0	0	0	0	M + L	0	0
Vascular lesions
Intravascular rolling inflammatory cells	0	0	0	0	0	0	1	1	0	0	1		0	0	1	1	1	0	1	1	1	0	0	1	1	1	1	3	1	1	1	0	0	1	0	3	0	0
Endotheliitis	0	0	0	0	0	0	0	0	0	0	0		0	1	0	0	0	0	0	0	0	0	0	0	0	0	0	3	1	0	0	0	0	0	0	1	0	0
Vasculitis	0	0	0	0	0	0	0	0	0	0	0		0	0	0	0	0	0	0	0	0	0	0	0	0	0	0	1	0	0	0	0	0	0	0	0	0	0
Hyaline thrombi	0	0	0	0	0	0	0	0	0	0	0		0	0	0	0	0	0	0	0	0	0	0	0	0	0	0	0	0	0	0	0	0	0	0	0	0	0
Hemosiderin	0	0	0	0	0	0	0	0	0	0	0		0	0	0	0	0	0	0	0	0	0	0	0	0	0	0	0	0	0	0	0	0	0	0	0	0	0
Arterial media hypertrophy/ hyperplasia	0	0	0	0	0	0	0	0	0	0	0		0	0	0	0	0	0	0	0	0	0	0	0	0	0	0	0	0	0	0	0	0	0	0	0	0	0
Vascular occlusion	0	0	0	0	0	0	0	0	0	0	0		0	0	0	1	1	0	0	0	0	0	0	0	0	0	0	0	0	0	0	0	0	0	0	0	0	0
Diffuse alveolar damage (DAD)/Necrosis
Necrosis alveolar epithelial cells (AEC)	0	0	0	0	0	0	0	0	0	0	0		0	0	0	0	0	0	0	0	0	0	0	0	1	0	0	0	0	0	0	0	0	0	0	0	0	0
DAD	0	0	0	0	0	0	0	0	0	0	0		0	0	0	0	0	0	0	0	0	0	0	0	0	0	0	0	0	0	0	0	0	0	0	0	0	0
Intraalveolar fibrin	0	0	0	0	0	0	0	0	0	0	0		0	0	0	0	0	0	0	0	0	0	0	0	0	0	0	0	0	0	0	0	0	0	0	0	0	0
Varia
Hyperplasia/ hypertrophy bronchiolar epithelium	0	0	0	0	0	0	0	0	0	0	0		0	0	0	0	0	0	0	0	0	0	0	0	0	0	0	0	0	0	0	0	0	0	0	1	0	1
Hyperplasia / hypertrophy type II pneumocytes	0	0	0	0	0	0	0	0	0	0	0		0	0	0	0	0	0	0	0	0	0	0	0	0	0	0	0	0	0	0	0	0	0	0	0	0	0
Atypical cells / syncytia	0	0	0	0	0	0	0	0	0	0	0		0	0	0	0	0	0	1	0	1	0	0	0	0	0	1	1	1	0	0	0	0	0	0	0	0	0
Pleura	0	0	0	0	0	0	0	0	0	0	0		0	0	0	0	0	0	0	0	0	0	0	0	0	0	0	0	0	0	0	0	0	0	0	0	0	0
BALT	0	0	0	0	0	0	0	0	0	0	0		0	0	0	0	0	0	0	0	0	0	0	0	0	0	0	0	0	0	0	0	0	0	0	0	0	0
TOTAL SCORE	1	1	2	7	3	6	7	6	3	1	2	-	1	8	6	7	8	5	11	8	7	5	8	6	5	7	10	17	8	6	8	4	1	7	1	19	4	4
Supplementary Information Table 1. Histopathological score of lungs of hACE2-KI mice infected with single virus inoculum of wt-S614G, Alpha, Beta, or wt-SAlpha.
Hematoxilin and eosin-stained slides of left lungs of hACE2-KI mice were scored by a board-certified veterinary pathologist, who was blinded to the identity of the specimen. The scoring scheme is detailed in SI Table 2.
