# Supplementary material for: Enhanced fitness of SARS-CoV-2 variant of concern Alpha but not Beta
Source: Nature. 2021 Dec 22;602(7896):307–13. doi: 10.1038/s41586-021-04342-0 (PMC8828469; doi:10.1038/s41586-021-04342-0)
Supplement: Supplementary file 4 — Lung pathology scoring scheme. [file 41586_2021_4342_MOESM4_ESM.xlsx]

## Sheet: Sheet1
Overview
Intra-alveolar erythrocytes (% affected area/lobe) (NOT included in the score for mice)
Alveolar edema (% affected area/lobe)
Emphysema (% affected area/lobe) (NOT artefact)
Atelectasis (% affected area/lobe) (NOT artefact)
Higher magnification
Inflammation score
Alveolar infiltrates (% affected area/lobe)
Grade 1 = single inflammatory cells; 2 = few inflammatory cells; 3 = almost complete atelectasis; 4 = complete atelectasis (give representative grade for lobe)
Predominant inflammatory cell type: Lymphocytes (L), Neutrophils (N), Macrophages (M), Plasma cells (P), Eosinophils (E), Mix
Interstitial infiltrates (% affected area/lobe)
Grade 1 = subtle infiltration; 2 = thickened walls but regular alveolar pattern; 3 = partially obscured architecture with thicker alveolar bridges; 4 = full atelectasis (give representative grade for lobe)
Predominant inflammatory cell type: L, N, M, P, E, Mix
Peribronchial infiltrates (including glands) (presence versus significant presence)
Grade 1 = 1 inflammatory cell layer; 2 = 2-3 infllammatory cell layers; 3 = 4-5 inflammatory cell layers; 4 ≥ 6 inflammatory cell layers (give maximum grade)
Predominant inflammatory cell type: L, N, M, P, E, Mix
Necrotizing bronchitis (presence versus significant presence)
Grade 1 = few inflammatory cells; 2 = inflammatory cell aggregates; 3 = inflammatory cells almost fill lumen; 4 > inflammatory cells completely fill lumen (give maximum grade)
Predominant inflammatory cell type: L, N, M, P, E, Mix
Intrabronchial mucus increase: main airways = 1; peripheral airways = 2
Perivascular infiltrates (presence versus significant presence)
Grade 1 = 1 inflammatory cell layer; 2 = 2-3 inflammatory cell layers; 3 = 4 - 5 inflammatory cell layers; 4 ≥ 6 inflammatory cell layers (give maximum grade)
Predominant inflammatory cell type: L, N, M, P, E, Mix
Vascular lesions
Intravascular rolling inflammatory cells (presence versus significant presence)
Endotheliitis (presence versus significant presence)
Vasculitis (intramural damage, transmigrating inflammatory cells) (presence versus significant presence)
Hyaline thrombi: present = 1
Hemosiderin: present = 1
Arterial media hypertrophy/ hyperplasia: present = 1
Vascular occlusion: present = 1
Diffuse alveolar damage (DAD)/Necrosis
Necrosis alveolar epithelial cells (AEC), NO hyaline membranes (% area/lobe affected)
DAD (AEC necrosis, hyaline membrane formation, debris, fibrin) (% area/lobe affected)
Intraalveolar fibrin present = 1
Varia
Hyperplasia/ hypertrophy bronchiolar epithelium (cytoplasmic basophilia, multinucleated cells) (presence versus significant presence)
Hyperplasia / hypertrophy type II pneumocytes (% affected area/lobe)
Atypical cells / syncytia: present = 1
Pleura: mesothelium hypertrophy (% affected area/lobe)
BALT: present: # Follicle; # Germinal Center (GC)
TOTAL SCORE
Supplementary Information Table 2. Lung pathology scoring scheme.
Histopathology score criteria developped by Angele Breithaupt, DipECVP
Key:
% affected area/lobe (1 = below 5%; 2 = 6-40%; 3 = 41-80%; 4 > 80%)
Severity ( grade 1 - 4 depending on number of inflammatory cell layers)
Presence (1 - 3 foci) versus significant presence ( 3 = > 3 foci)
