# Supplementary material for: Enhanced fitness of SARS-CoV-2 variant of concern Alpha but not Beta
Source: Nature. 2021 Dec 22;602(7896):307–13. doi: 10.1038/s41586-021-04342-0 (PMC8828469; doi:10.1038/s41586-021-04342-0)
Supplement: Supplementary file 5 — Source Data Fig. 1 [file 41586_2021_4342_MOESM5_ESM.xlsx]

## Sheet: Hamster Beta wtS614G
Hamster nasal washings
B.1.351 vs wt-S614G
			B.1.351																		wt-S614G
			Cage 1			Cage 2			Cage 3			Cage 4			Cage 5			Cage 6			Cage 1			Cage 2			Cage 3			Cage 4			Cage 5			Cage 6
		dpi	Donor	Contact I	Contact II	Donor	Contact I	Contact II	Donor	Contact I	Contact II	Donor	Contact I	Contact II	Donor	Contact I	Contact II	Donor	Contact I	Contact II	Donor	Contact I	Contact II	Donor	Contact I	Contact II	Donor	Contact I	Contact II	Donor	Contact I	Contact II	Donor	Contact I	Contact II	Donor	Contact I	Contact II
		0	0	0		0	0		0	0		0	0		0	0		0	0		0	0		0	0		0	0		0	0		0	0		0	0
		1	43642542			313025			1.09169e+07			2.98808e+07			5.84054e+07			3.36737e+07			271313722			874768			6.49826e+07			212640567			177608189			440873498
		2	181576821	152.486		158660294	3506.68		9.70552e+07	10190.1		130083207	998.462		8.35198e+07	10818.8		123802007	12853.8		1657854259	646.543		3.17201e+08	13825.8		6.41225e+08	2.97439e+06		5.24872e+08	19776.8		402536128	62690		1430928081	49391
		3	2.11669e+07	4.45553e+06		1.77262e+07	869997		2.56946e+07	55160.3		119903484	1.17406e+07			1.80363e+06		102099511	680805		2.26466e+08	2219730053		216832212	9.004e+08		2.96562e+08	3586488085		9.3226e+08	1885672508		0	897466246		1151465019	1430727615
		4	4429.56	187675	0	1.28233e+07	1.75193e+06	0	6.8042e+06	18328.1	0	2.97427e+06	4.17469e+06	0		249837	0	2.01636e+06		0	69157.8	3.13645e+07	0	6.82465e+07	560157093	0	4.67483e+07	767453014	0	13318138	470798140	0	0	449745528	0	71585842		0
		5		260485	228.3		856624	245.681		13272.8	84.083		703762	85.8018		383353	0	1.90818e+06		252.34		173313509	32545		372996629	441862		133964157	1.04909e+06		9.00691e+07	41324.7		187358190	3162.68	8.4097e+07		2627.42
		6		79359	0		47788.2	54.5096		1488.41	222.111		242868	33.0523		4467.98	0	1.29489e+06		8777.95		2.73528e+07	3.76941e+08		1.49839e+08	335025605		1.76257e+08	2035526953		1.53798e+08	1.122e+08		6.01981e+07	3.5796e+07	4.35204e+07		59037
		7		243120	2593.98		218049	432.513		0	796.548		647481	1471.22		1843.23	1839.84	53976.3		0		9.99892e+07	1240825542		188544204	300486183		1.35266e+07	781756164		2.99812e+07	607006117		1.93818e+07	533161936	2.09977e+06		1995.01
		8		29509.9	650.799		2544.67	105.558		986.402	0		7019.56	72.1985		1960.14	67.298			0		2.08734e+07	462001733		3.00595e+06	165195715		5.81106e+06	9.14116e+07		7.57025e+06	151302625		4.88321e+06	102557803			1.55757e+07
		9		8296.41	337.773		158.383	122.879		0	776.908		1231	691.017		83.7115	70.0555			719.43		9.05642e+06	272516536		783441	118295473		1.08028e+06	6.03132e+07		5.99778e+06	398215213		30736947	198102950			1406121853
		11		649.205	42.8416		63.8881	0		0	0		110.578	55.248		236.654	0			189.109		238253	1.36592e+07		14476.6	1.53319e+07		6.58159e+06	8.08276e+07		58194.3	2.55651e+07		2.76889e+06	1.2706e+07			613590943
		13		0			54.4988	0		0	0		0	0		77.4762	202.397			83.7101		14198.4			5461.34	96290		28631	340684		2712.27	256855		3417.17	3.34875e+06			7.67443e+07
		15		0			278.754	371.81		0			47.9737	455.506		0	0					6131.24			4592.57	13171.1		3100.92			3096.06	20209.6		3011.88	116944
		17		445.348			0	0		223.65			122.376	115.451		0	61.8128					9023.5			972.031	1494.94		3050.13			3868.35	4992.76		749.843	12239.2
		19		0			0	0		0			46.3676	0		102.399	23.2329					1229.4			669.89	1640.38		1567.29			2415.89	956.995		1282.43	1007.82
		21		0			0	0		0			0	0		0	0					1035.9			4444.43	3110.63		552.178			431.69	5186.53		707.012	265.508
