# Supplementary material for: Enhanced fitness of SARS-CoV-2 variant of concern Alpha but not Beta
Source: Nature. 2021 Dec 22;602(7896):307–13. doi: 10.1038/s41586-021-04342-0 (PMC8828469; doi:10.1038/s41586-021-04342-0)
Supplement: Supplementary file 6 — Source Data Fig. 2 [file 41586_2021_4342_MOESM6_ESM.xlsx]

## Sheet: Tabelle1
Hamster nasal washings
B.1.1.7 vs wt-S614G
		B.1.1.7																		wt-S614G
		Cage 1			Cage 2			Cage 3			Cage 4			Cage 5			Cage 6			Cage 1			Cage 2			Cage 3			Cage 4			Cage 5			Cage 6
	dpi	Donor	Contact I	Contact II	Donor	Contact I	Contact II	Donor	Contact I	Contact II	Donor	Contact I	Contact II	Donor	Contact I	Contact II	Donor	Contact I	Contact II	Donor	Contact I	Contact II	Donor	Contact I	Contact II	Donor	Contact I	Contact II	Donor	Contact I	Contact II	Donor	Contact I	Contact II	Donor	Contact I	Contact II
	0	0	0		0	0		0	0		0	0		0	0		0	0		0	0		0	0		0	0		0	0		0	0		0
	1	2.23478e+08			4.23335e+08			1.12521e+09			1.06531e+08			4.74863e+08			4.71002e+08			5.52671e+07			9.31158e+07			3.07521e+08			3.79963e+07			7.07881e+07			8.98867e+07
	2	6.27084e+07	465808		7.38693e+08	907.627		1.45481e+08	5.43585e+07		1.63529e+08	3.08967e+07		7.29481e+08	35333.3		2.04321e+08	132532		2.25883e+07	44308.9		1.94099e+08	275.872		5.15432e+07	1.81524e+07		7.38061e+07	1.6297e+07		1.09713e+08	114324		1.22048e+08	371189
	3	1.98635e+07	2.46694e+08		1.03114e+08	3.16627e+08		5.13122e+07	9.42654e+08		4.29218e+07	3.80598e+08		1.19689e+08	5.25683e+08		1.40546e+08	4.93092e+07		1.81647e+07	1.65538e+06		8.88547e+07	7.237e+07		4.25017e+07	2.83226e+08		3.73728e+07	1.23596e+08		5.46536e+07	1.00594e+09		9.27917e+07	7.24497e+07
	4	2.2948e+06	4.06456e+08	0	1.28726e+06	2.37522e+08	0	1.59841e+07	6.50322e+08	0	4.18394e+07	1.2832e+06	0	340895	2.92395e+07	0	1.24821e+06	8.89464e+06	0	2.26913e+06	2.26707e+07	0	1.38623e+06	4.68762e+07	0	2.89093e+07	2.36059e+08	0	2.19582e+07	1.41166e+06	0	506103	9.8813e+07	0	1.23363e+06	2.40689e+07	0
	5		2.05386e+08	12805.8		1.29343e+08	1018.38		5.29812e+07	8389.45		9.20126e+07	1570.56		1.28137e+07	5656.52		1.08704e+07	159333		4.21819e+06	315.188		9.28665e+07	194.308		3.94188e+07	57878.4		2.05472e+08	881.215		6.93745e+07	125430		4.49629e+07	9.96803e+06
	6		1.36439e+08	2.51178e+08		2.62101e+07	1876.76		1.12083e+08	84823.9		4.30364e+07	12704.3		5.70283e+06	3.56732e+06		9.69818e+06	3.20197e+07		921494	386.113		2.62403e+07	451.594		9.8785e+07	3.73464e+07		5.68735e+07	147.104		2.73745e+07	6.3603e+08		4.53871e+06	7.60848e+08
	7		4.50065e+07	1.21032e+09		3.09485e+06	101860		7.48572e+07	1.0277e+06		12191.4	8.07346e+07		255162	1.41151e+06		1.3235e+06	1.05252e+06		345728	631.35		2.08856e+06	514.507		1.05152e+08	5.85137e+08		81806.2	1228.43		1.16032e+06	2.28923e+08		1.46189e+06	9.20017e+07
	8		1.54159e+06	3.13384e+08		131014	1.11937e+06		23761	102639		92863.9	4.98145e+08		497090	169869		6.0068e+06	6.65339e+06		19962.9	157.346		100571	936.825		3587.26	272487093		65212.5	2615.06		1.3054e+06	6.68093e+07		388073	183564674
	9		7.63285e+06	6.44416e+07		394761	1997.12			189685		2.14454e+06	2.81895e+07		418117	355506		148509	316024		32599	11519.8		251456	1148.62			263757739		2.97627e+06	314.089		2.24379e+06	5.06759e+07		816200	6.8354e+07
	11		635257	33579188		1442.11	540.398			572.834		2855.59	746172		751956	2781.7		14978.2	49348		2185.22	516.439		1320.17	61.0464			371748		1280.29	62.7292		2.30228e+06	4.7097e+06		5437.94	6.72532e+06
	13					0	329.032			905.453		5834.75	7.55005e+06		1364.85	167.033		509.893						0	0			15398.6		596.987	0		16233.3	272412		216.701
	15					363.195	150.969			135.279		1021.28	561531		0	95.9509		552.957						281.556	157.668			2276.57		67.8235	0		310.079	3441.18		903.307
	17					520.652	221.484			0		0	69871.6		552.329	676.457		0						161.7	151.226			288.447		75.6159	0		827.191	11140.3		293.223
	19					0	529.766			2693.25			3960.88		11.8602	132.995		496.25						0	236.897			5383.88			65.5776		76.1663	3614.68		270.207
	21					561.202	191.76			162.185			70.1685		156.374	147.723		0						79.9897	244.386			306.188			0		851.109	77.2974		77.0238
