# Supplementary material for: Enhanced fitness of SARS-CoV-2 variant of concern Alpha but not Beta
Source: Nature. 2021 Dec 22;602(7896):307–13. doi: 10.1038/s41586-021-04342-0 (PMC8828469; doi:10.1038/s41586-021-04342-0)
Supplement: Supplementary file 7 — Source Data Fig. 3 [file 41586_2021_4342_MOESM7_ESM.xlsx]

## Sheet: Tabelle1
Nasal washings (ferrets)
B.1.1.7 vs wt-S614G
		B.1.1.7																		wt-S614G
		Cage 1			Cage 2			Cage 3			Cage 4			Cage 5			Cage 6			Cage 1			Cage 2			Cage 3			Cage 4			Cage 5			Cage 6
	dpi	Donor	Contact I	Contact II	Donor	Contact I	Contact II	Donor	Contact I	Contact II	Donor	Contact I	Contact II	Donor	Contact I	Contact II	Donor	Contact I	Contact II	Donor	Contact I	Contact II	Donor	Contact I	Contact II	Donor	Contact I	Contact II	Donor	Contact I	Contact II	Donor	Contact I	Contact II	Donor	Contact I	Contact II
	0	0	0		0	0		0	0		0	0		0	0		0	0		0	0		0	0		0	0		0	0		0	0		0	0
	1	3569.47			126.61			425406			573.675			3563.48			561.131			288.05			0			13336.8			1208.34			423.868			156.051
	2	385092	0		15828.7	58.3459		7644.05	0		9282.32	0		4153.68	0		2072.6	0		812.558	0		1397.43	0		641.838	0		7489.33	0		988.139	0		149.868	0
	3	49417.4	0		990187	0		542511	57.4048		209148	67.8613		94248.9	0		883851	58.3809		73.9934	0		42655.5	0		250.563	0		165.623	0		2193.72	0		13741.2	0
	4	418155	0		84990.4	0		108875	0		248103	0		10132.4	60.0852		124802	0		552.856	0		4527.02	0		140.283	0		61.2952	0		65.7382	0		34.3567	0
	5	178.15	0		853.13	0		18664.2	0		49654	0		133.255	0		18409.5	0		0	0		0	0		0	0		0	0		0	0		0	0
	6	64027.5	119.712	0	198291	0	0	23169.5	0	0	352091	16985.6	0	378795	6679.88	0	122388	55.0299	0	0	0	0	656.374	0	0	0	0	0	0	0	0	885.739	0	0	265.746	0	0
	7		0	0		0	0		0	0		1.85729e+06	305.457		335699	0		0	52.6459		0	0		0	0		0	0		0	0		0	0		0	0
	8		0	0		0	0		453.947	0		9.73823e+06	6468.7		567315	0		0	0		0	0		0	0		0	0		0	0		0	0		0	0
	9		24.258	0		0	0		0	0		2.10544e+06	221590		9175.25	0		649.741	0		0	0		0	0		0	0		0	0		0	0		77.6627	0
	10		0	0		0	0		0	0		534931	1.41206e+06		38390.7	0		0	77.8794		0	0		0	0		0	0		0	0		0	0		0	0
	11		0	0		54.0537	0		0	0		5.27121e+06	1.34165e+06		660406	0		0	0		0	0		0	0		0	0		0	0		0	0		0	0
	12		0	0		0	0		0	0		88620.1	464113		1692.05	0		0	0		0	0		0	0		0	0		0	0		0	0		0	0
	14		0	0		0	0		0	0		3788.57	52316.8		56.905	0		0	0		0	0		0	0		0	0		0	0		0	0		0	0
	16		0	0		0	0		0	0		101.899	8010.83		0	0		0	0		0	0		0	0		0	0		0	0		0	0		0	0
	18		0	0		0	0		0	0		264.36	132.098		0	0		0	0		0	0		0	0		0	0		0	0		0	0		0	0
	20		0	0		0	0		0	0		0	0		0	0		0	0		0	0		0	0		0	0		0	0		0	0		0	0
