# Supplementary material for: Enhanced fitness of SARS-CoV-2 variant of concern Alpha but not Beta
Source: Nature. 2021 Dec 22;602(7896):307–13. doi: 10.1038/s41586-021-04342-0 (PMC8828469; doi:10.1038/s41586-021-04342-0)
Supplement: Supplementary file 8 — Source Data Fig. 4 [file 41586_2021_4342_MOESM8_ESM.xlsx]

## Sheet: Fig 4a- K18 Alpha vs wt-S614G
	qPCR - variant quantification
	Inoculum PFU/mouse				Swabs dpi 1 - viral mRNA copies/mL				Lung dpi 4 - viral mRNA copies/upper right lobe
					K18 #1	K18 #2	K18 #3	K18 #4	K18 #1	K18 #2	K18 #3	K18 #4
	wt-S614G	6000		wt-S614G	15947.1	8381.04	0	0	3.65866e+07	4.16335e+06	1.0044e+07	0
	Alpha	2000		Alpha	1.46152e+06	97189.6	116098	87658.3	1.72914e+08	2.85109e+08	1.20186e+07	1.32799e+08
	Total:	8000		Total:	1.47747e+06	105571	116098	87658.3	2.095e+08	2.89272e+08	2.20627e+07	1.32799e+08
					Swabs dpi 2 - viral mRNA copies/mL				Nose dpi 4 - viral mRNA copies/sample
					K18 #1	K18 #2	K18 #3	K18 #4	K18 #1	K18 #2	K18 #3	K18 #4
				wt-S614G	0	0	0	0	15994.1	429148	1412.33	19634.7
				Alpha	47139.8	43510.5	39005.9	8167.58	1.45294e+06	320359	144032	752381
				Total:	47139.8	43510.5	39005.9	8167.58	1.46893e+06	749507	145444	772015
					Swabs dpi 3 - viral mRNA copies/mL				Olfactory bulb dpi 4 - viral mRNA copies/bulb
					K18 #1	K18 #2	K18 #3	K18 #4	K18 #1	K18 #2	K18 #3	K18 #4
				wt-S614G	9795.71	8363.01	0	0	9.58877e+06	24247.6	0	0
				Alpha	220899	18405	99096.4	71735.5	1.33148e+07	2.44426e+06	3.40743e+07	2.41654e+07
				Total:	230695	26768	99096.4	71735.5	2.29036e+07	2.46851e+06	3.40743e+07	2.41654e+07
					Swabs dpi 4 - viral mRNA copies/mL				Brain dpi 4 - viral mRNA copies/sample
					K18 #1	K18 #2	K18 #3	K18 #4	K18 #1	K18 #2	K18 #3	K18 #4
				wt-S614G	35163	12541	0	0	1094.2	0	0	0
				Alpha	681208	73918.3	19772	63033.1	1.21502e+07	1.08927e+08	2.81847e+07	3.1499e+07
				Total:	716371	86459.4	19772	63033.1	1.21513e+07	1.08927e+08	2.81847e+07	3.1499e+07

## Sheet: Fig4b-K18 wtS-Alpha vs wt-S614G
	qPCR - variant quantification
	Inoculum PFU/mouse				Swabs dpi 1 - viral mRNA copies/mL				Lung dpi 4 - viral mRNA copies/upper right lobe
					K18 #5	K18 #6	K18 #7	K18 #8	K18 #5	K18 #6	K18 #7	K18 #8
	wt-S614G	6000		wt-S614G	0	17152.3	50568.2	387705	4.46876e+07	526305	2.97575e+07	2.66987e+08
	wt-SAlpha	6000		Alpha	55727.3	205167	404493	121834	9.6468e+06	1.13696e+06	3.45411e+07	1.70467e+08
	Total:	12000		Total:	55727.3	222320	455061	509539	5.43344e+07	1.66327e+06	6.42986e+07	437453553
					Swabs dpi 2 - viral mRNA copies/mL				Nose dpi 4 - viral mRNA copies/sample
					K18 #5	K18 #6	K18 #7	K18 #8	K18 #5	K18 #6	K18 #7	K18 #8
				wt-S614G	0	8903.06	0	2.21969e+06	2094.47	110673	6544.58	2.67905e+06
				Alpha	7537.33	3157.07	5668.09	1.17224e+06	42137.7	1.2989e+06	1.89885e+06	3.25135e+06
				Total:	7537.33	12060.1	5668.09	3.39193e+06	44232.2	1.40957e+06	1.9054e+06	5.9304e+06
					Swabs dpi 3 - viral mRNA copies/mL				Olfactory bulb dpi 4 - viral mRNA copies/bulb
					K18 #5	K18 #6	K18 #7	K18 #8	K18 #5	K18 #6	K18 #7	K18 #8
				wt-S614G	7594.7	112720	0	501843	4.6575e+07	1091.5	19892.9	62948.7
				Alpha	27470.8	106443	12277.9	194437	8.93156e+07	6.92558e+07	7.18942e+07	7.91733e+07
				Total:	35065.5	219163	12277.9	696280	1.35891e+08	6.92569e+07	7.19141e+07	7.92362e+07
					Swabs dpi 4 - viral mRNA copies/mL				Brain dpi 4 - viral mRNA copies/sample
					K18 #5	K18 #6	K18 #7	K18 #8	K18 #5	K18 #6	K18 #7	K18 #8
				wt-S614G	140722	0	16666.1	25285.8	0	0	0	3766.86
				Alpha	39302.5	0	238607	228153	2.44909e+08	7.11053e+07	7.32618e+06	1.9345e+07
				Total:	180025	0	255273	253439	2.44909e+08	7.11053e+07	7.32618e+06	1.93488e+07
