# Supplementary material for: Enhanced fitness of SARS-CoV-2 variant of concern Alpha but not Beta
Source: Nature. 2021 Dec 22;602(7896):307–13. doi: 10.1038/s41586-021-04342-0 (PMC8828469; doi:10.1038/s41586-021-04342-0)
Supplement: Supplementary file 9 — Source Data Fig. 5 [file 41586_2021_4342_MOESM9_ESM.xlsx]

## Sheet: Fig5ab - Alpha vs wt-S614G
	qPCR - variant quantification
	Inoculum PFU/mouse				Swabs dpi 1 - viral mRNA copies/mL							Lung dpi 4 - viral mRNA copies/upper right lobe
					KI #1	KI #2	KI #3	KI #4	KI #5	KI #6		KI #1	KI #2	KI #3	KI #4	KI #5	KI #6
	wt-S614G	6000		wt-S614G	0	0	0	0	0	0		0	0	0	0	0	0
	Alpha	2000		Alpha	9321.68	1013	4310.78	3240.68	8158.45	268847		0	80457.7	0	28967.2	117422	204165
	Total:	8000		Total:	9321.68	1013	4310.78	3240.68	8158.45	268847		0	80457.7	0	28967.2	117422	204165
					Swabs dpi 2 - viral mRNA copies/mL							Nose dpi 4 - viral mRNA copies/sample
					KI #1	KI #2	KI #3	KI #4	KI #5	KI #6		KI #1	KI #2	KI #3	KI #4	KI #5	KI #6
				wt-S614G	0	0	0	0	0	0		0	0	0	0	0	0
				Alpha	6225.24	3503.92	2606.49	1396	2188	8694.67		0	0	0	0	0	0
				Total:	6225.24	3503.92	2606.49	1396	2188	8694.67		0	0	0	0	0	0
					Swabs dpi 3 - viral mRNA copies/mL
					KI #1	KI #2	KI #3	KI #4	KI #5	KI #6
				wt-S614G	0	0	0	0	0	0
				Alpha	23499	0	0	0	13950.7	6150.69
				Total:	23499	0	0	0	13950.7	6150.69
					Swabs dpi 4 - viral mRNA copies/mL
					KI #1	KI #2	KI #3	KI #4	KI #5	KI #6
				wt-S614G	0	0	0	0	0	0
				Alpha	0	1944	2865.25	29409.5	4040.91	0
				Total:	0	1944	2865.25	29409.5	4040.91	0
					Swabs dpi 1 - viral mRNA copies/mL							Lung dpi 4 - viral mRNA copies/upper right lobe
					KI #7	KI #8	KI #9	KI #10	KI #11	KI #12		KI #7	KI #8	KI #9	KI #10	KI #11	KI #12
				wt-S614G	0	0	0	194436	0	0		0	0	0	0	0	0
				Alpha	9191.82	0	7015.98	10500.7	5380.41	1827.84		0	0	0	1.12126e+06	0	0
				Total:	9191.82	0	7015.98	204937	5380.41	1827.84		0	0	0	1.12126e+06	0	0
					Swabs dpi 2 - viral mRNA copies/mL							Nose dpi 4 - viral mRNA copies/sample
					KI #7	KI #8	KI #9	KI #10	KI #11	KI #12		KI #7	KI #8	KI #9	KI #10	KI #11	KI #12
				wt-S614G	0	30659.9	0	28931.3	211776	39372.9		57303.9	0	0	5588.59	0	0
				Alpha	32992	4542.28	12681.1	4052.42	380190	27975.8		99785.1	5179.11	2097.39	71808.3	5565.56	0
				Total:	32992	35202.2	12681.1	32983.7	591966	67348.8		157089	5179.11	2097.39	77396.9	5565.56	0
					Swabs dpi 3 - viral mRNA copies/mL
					KI #7	KI #8	KI #9	KI #10	KI #11	KI #12
				wt-S614G	0	0	0	0	0	0
				Alpha	0	1448.68	3732.43	0	3761.53	0
				Total:	0	1448.68	3732.43	0	3761.53	0
					Swabs dpi 4 - viral mRNA copies/mL
					KI #7	KI #8	KI #9	KI #10	KI #11	KI #12
				wt-S614G	0	0	0	0	0	0
				Alpha	6609.85	7369.18	1042.38	53015.6	9191.53	9167.18
				Total:	6609.85	7369.18	1042.38	53015.6	9191.53	9167.18

## Sheet: Fig5c - wtS-Alpha vs wt-S614G
	qPCR - variant quantification
	Inoculum PFU/mouse				Swabs dpi 1 - viral mRNA copies/mL							Lung dpi 4 - viral mRNA copies/upper right lobe
					KI #13	KI #14	KI #15	KI #16	KI #17	KI #18		KI #13	KI #14	KI #15	KI #16	KI #17	KI #18
	wt-S614G	6000		wt-S614G	0	0	0	0	0	0		0	0	0	0	0	0
	wt-SAlpha	6000		wt-SAlpha	15564.3	4766.69	1141	19884.8	7310.08	20760.7		0	4730.98	58678.3	0	0	0
	Total:	12000		Total:	15564.3	4766.69	1141	19884.8	7310.08	20760.7		0	4730.98	58678.3	0	0	0
					Swabs dpi 2 - viral mRNA copies/mL							Nose dpi 4 - viral mRNA copies/sample
					KI #13	KI #14	KI #15	KI #16	KI #17	KI #18		KI #13	KI #14	KI #15	KI #16	KI #17	KI #18
				wt-S614G	0	0	0	0	0	0		0	0	0	0	0	0
				wt-SAlpha	3810.53	237572	11190.5	12055.9	0	14778.6		0	40310.8	8407.98	2471.09	0	1413.59
				Total:	3810.53	237572	11190.5	12055.9	0	14778.6		0	40310.8	8407.98	2471.09	0	1413.59
					Swabs dpi 3 - viral mRNA copies/mL
					KI #13	KI #14	KI #15	KI #16	KI #17	KI #18
				wt-S614G	0	0	0	0	0	0
				wt-SAlpha	0	0	1305	0	0	0
				Total:	0	0	1305	0	0	0
					Swabs dpi 4 - viral mRNA copies/mL
					KI #13	KI #14	KI #15	KI #16	KI #17	KI #18
				wt-S614G	0	0	0	0	0	0
				wt-SAlpha	6869.34	0	0	8417.45	0	0
				Total:	6869.34	0	0	8417.45	0	0

## Sheet: Fig5d - wt-S614G vs Beta
	qPCR - variant quantification
	Inoculum PFU/mouse				Swabs dpi 1 - viral mRNA copies/mL						Lung dpi 4 - viral mRNA copies/upper right lobe
					KI #19	KI #20	KI #21	KI #22	KI #23	KI #24	KI #19	KI #20	KI #21	KI #22	KI #23	KI #24
	wt-S614G	6000		wt-S614G	108080	196348	1.0041e+06	3.74512e+06	2.76178e+06	4.48161e+06	8.02776e+06	3.09138e+07	112983531	102040886	904503	6.57352e+07
	Beta	10000		Beta	2544.95	25064.5	29983.1	54678	17800.6	141725	634229	1.15388e+07	2.29387e+07	1.43147e+07	5.94854e+06	1.59164e+07
	Total:	16000		Total:	110625	221413	1.03408e+06	3.79979e+06	2.77958e+06	4.62334e+06	8.66199e+06	4.24526e+07	1.35922e+08	1.16356e+08	6.85305e+06	8.16516e+07
					Swabs dpi 2 - viral mRNA copies/mL						Nose dpi 4 - viral mRNA copies/sample
					KI #19	KI #20	KI #21	KI #22	KI #23	KI #24	KI #19	KI #20	KI #21	KI #22	KI #23	KI #24
				wt-S614G	0	0	609707	12608262	6.05939e+06	7.90783e+06	193941	226372	2749.79	1.06081e+06	32086.7	292096
				Beta	741807	239125	116488	740279	431497	498050	1.05069e+06	941009	25063.4	325817	511018	64379.3
				Total:	741807	239125	726195	1.33485e+07	6.49089e+06	8.40588e+06	1.24463e+06	1.16738e+06	27813.2	1.38663e+06	543104	356476
