# Supplementary material for: Enhanced fitness of SARS-CoV-2 variant of concern Alpha but not Beta
Source: Nature. 2021 Dec 22;602(7896):307–13. doi: 10.1038/s41586-021-04342-0 (PMC8828469; doi:10.1038/s41586-021-04342-0)
Supplement: Supplementary file 10 — Source Data Extended Data Fig. 1 [file 41586_2021_4342_MOESM10_ESM.xlsx]

## Sheet: ED_Fig1a Spike-hACE2
Spike binding to human ACE2
Summary
	Sample ID	Exp1 KD (M)	Exp2 KD (M)	Exp3 KD (M)	Average KD (M)	STDEV	T.Test
	D614G	1.669e-09	1.243e-09	1.226e-09	1.37933e-09	2.51003e-10
	Alpha	3.144e-10	3.506e-10	8.681e-10	5.11033e-10	3.09758e-10	0.0195669
	Beta	5.52e-10	3.27e-10	4.708e-10	4.49933e-10	1.13942e-10	0.0042864
Experiment 1
Sample ID	Loading Sample /Concentration	S1 Conc. (nM)	Response	KD (M)	KD Error	kon(1/Ms)	kon Error	kdis(1/s)	kdis Error	Full X^2	Full R^2
D614G	human ACE2-Fc 7.5 nM	10	0.0934	1.669e-09	3.437e-11	93460	295.4	0.000156	3.174e-06	0.0192	0.9992
D614G	human ACE2-Fc 7.5 nM	25	0.1794	1.669e-09	3.437e-11	93460	295.4	0.000156	3.174e-06	0.0192	0.9992
D614G	human ACE2-Fc 7.5 nM	50	0.2642	1.669e-09	3.437e-11	93460	295.4	0.000156	3.174e-06	0.0192	0.9992
D614G	human ACE2-Fc 7.5 nM	100	0.3443	1.669e-09	3.437e-11	93460	295.4	0.000156	3.174e-06	0.0192	0.9992
Alpha	human ACE2-Fc 7.5 nM	10	0.0875	3.144e-10	3.632e-11	91970	308.8	2.892e-05	3.339e-06	0.024	0.9992
Alpha	human ACE2-Fc 7.5 nM	25	0.1869	3.144e-10	3.632e-11	91970	308.8	2.892e-05	3.339e-06	0.024	0.9992
Alpha	human ACE2-Fc 7.5 nM	50	0.2803	3.144e-10	3.632e-11	91970	308.8	2.892e-05	3.339e-06	0.024	0.9992
Alpha	human ACE2-Fc 7.5 nM	100	0.3636	3.144e-10	3.632e-11	91970	308.8	2.892e-05	3.339e-06	0.024	0.9992
Beta	human ACE2-Fc 7.5 nM	10	0.1405	5.52e-10	2.914e-11	113600	355	6.268e-05	3.303e-06	0.0416	0.999
Beta	human ACE2-Fc 7.5 nM	25	0.2634	5.52e-10	2.914e-11	113600	355	6.268e-05	3.303e-06	0.0416	0.999
Beta	human ACE2-Fc 7.5 nM	50	0.386	5.52e-10	2.914e-11	113600	355	6.268e-05	3.303e-06	0.0416	0.999
Beta	human ACE2-Fc 7.5 nM	100	0.4447	5.52e-10	2.914e-11	113600	355	6.268e-05	3.303e-06	0.0416	0.999
Experiment 2
Sample ID	Loading Sample /Concentration	S1 Conc. (nM)	Response	KD (M)	KD Error	kon(1/Ms)	kon Error	kdis(1/s)	kdis Error	Full X^2	Full R^2
D614G	human ACE2-Fc 7.5 nM	10	0.0798	1.243e-09	2.4e-11	98750	225	0.0001227	2.354e-06	0.0129	0.9996
D614G	human ACE2-Fc 7.5 nM	25	0.2011	1.243e-09	2.4e-11	98750	225	0.0001227	2.354e-06	0.0129	0.9996
D614G	human ACE2-Fc 7.5 nM	50	0.2898	1.243e-09	2.4e-11	98750	225	0.0001227	2.354e-06	0.0129	0.9996
D614G	human ACE2-Fc 7.5 nM	100	0.378	1.243e-09	2.4e-11	98750	225	0.0001227	2.354e-06	0.0129	0.9996
Alpha	human ACE2-Fc 7.5 nM	10	0.0689	3.506e-10	3.556e-11	78400	236.8	2.749e-05	2.787e-06	0.0122	0.9995
Alpha	human ACE2-Fc 7.5 nM	25	0.1567	3.506e-10	3.556e-11	78400	236.8	2.749e-05	2.787e-06	0.0122	0.9995
Alpha	human ACE2-Fc 7.5 nM	50	0.2335	3.506e-10	3.556e-11	78400	236.8	2.749e-05	2.787e-06	0.0122	0.9995
Alpha	human ACE2-Fc 7.5 nM	100	0.3137	3.506e-10	3.556e-11	78400	236.8	2.749e-05	2.787e-06	0.0122	0.9995
Beta	human ACE2-Fc 7.5 nM	10	0.1058	3.27e-10	3.241e-11	103100	340.2	3.37e-05	3.339e-06	0.03	0.999
Beta	human ACE2-Fc 7.5 nM	25	0.2408	3.27e-10	3.241e-11	103100	340.2	3.37e-05	3.339e-06	0.03	0.999
Beta	human ACE2-Fc 7.5 nM	50	0.3068	3.27e-10	3.241e-11	103100	340.2	3.37e-05	3.339e-06	0.03	0.999
Beta	human ACE2-Fc 7.5 nM	100	0.3741	3.27e-10	3.241e-11	103100	340.2	3.37e-05	3.339e-06	0.03	0.999
Experiment 3
Sample ID	Loading Sample /Concentration	S1 Conc. (nM)	Response	KD (M)	KD Error	kon(1/Ms)	kon Error	kdis(1/s)	kdis Error	Full X^2	Full R^2
D614G	human ACE2-Fc 7.5 nM	10	0.1055	1.226e-09	2.83e-11	151300	559.5	0.0001855	4.226e-06	0.0271	0.9981
D614G	human ACE2-Fc 7.5 nM	25	0.1792	1.226e-09	2.83e-11	151300	559.5	0.0001855	4.226e-06	0.0271	0.9981
D614G	human ACE2-Fc 7.5 nM	50	0.2335	1.226e-09	2.83e-11	151300	559.5	0.0001855	4.226e-06	0.0271	0.9981
D614G	human ACE2-Fc 7.5 nM	100	0.281	1.226e-09	2.83e-11	151300	559.5	0.0001855	4.226e-06	0.0271	0.9981
Alpha	human ACE2-Fc 7.5 nM	10	0.072	8.681e-10	2.207e-11	89190	181.1	7.743e-05	1.962e-06	0.0047	0.9997
Alpha	human ACE2-Fc 7.5 nM	25	0.1481	8.681e-10	2.207e-11	89190	181.1	7.743e-05	1.962e-06	0.0047	0.9997
Alpha	human ACE2-Fc 7.5 nM	50	0.2101	8.681e-10	2.207e-11	89190	181.1	7.743e-05	1.962e-06	0.0047	0.9997
Alpha	human ACE2-Fc 7.5 nM	100	0.2699	8.681e-10	2.207e-11	89190	181.1	7.743e-05	1.962e-06	0.0047	0.9997
Beta	human ACE2-Fc 7.5 nM	10	0.0701	4.708e-10	2.787e-11	77730	183.8	3.659e-05	2.164e-06	0.0068	0.9997
Beta	human ACE2-Fc 7.5 nM	25	0.1471	4.708e-10	2.787e-11	77730	183.8	3.659e-05	2.164e-06	0.0068	0.9997
Beta	human ACE2-Fc 7.5 nM	50	0.2223	4.708e-10	2.787e-11	77730	183.8	3.659e-05	2.164e-06	0.0068	0.9997
Beta	human ACE2-Fc 7.5 nM	100	0.3041	4.708e-10	2.787e-11	77730	183.8	3.659e-05	2.164e-06	0.0068	0.9997
* The association and dissociation graphs in Figure 1 are from Experiment 2

## Sheet: ED_Fig_1b_VOCs_AECs
hours	Virus	temperature	replicate	RNA_copies	n	min	max	median	iqr	mean	sd	se	ci	PFU_ml	titer_n	titer_mean	titer_sd
3	B.1.1.7	33	1	5.91	2	5.39	5.91	5.65	0.26	5.65	0.368	0.26	3.304
3	B.1.1.7	33	2	5.39	2	5.39	5.91	5.65	0.26	5.65	0.368	0.26	3.304
3	B.1.1.7	37	1	6.6	2	6.6	7.03	6.815	0.215	6.815	0.304	0.215	2.732
3	B.1.1.7	37	2	7.03	2	6.6	7.03	6.815	0.215	6.815	0.304	0.215	2.732
3	B.1.351	33	1	4.53	2	4.53	4.96	4.745	0.215	4.745	0.304	0.215	2.732
3	B.1.351	33	2	4.96	2	4.53	4.96	4.745	0.215	4.745	0.304	0.215	2.732
3	B.1.351	37	1	6.31	2	5.08	6.31	5.695	0.615	5.695	0.87	0.615	7.814
3	B.1.351	37	2	5.08	2	5.08	6.31	5.695	0.615	5.695	0.87	0.615	7.814
3	wt-S614G	33	1	5.37	4	5.13	5.99	5.385	0.238	5.472	0.366	0.183	0.582
3	wt-S614G	33	2	5.4	4	5.13	5.99	5.385	0.238	5.472	0.366	0.183	0.582
3	wt-S614G	33	3	5.13	4	5.13	5.99	5.385	0.238	5.472	0.366	0.183	0.582
3	wt-S614G	33	4	5.99	4	5.13	5.99	5.385	0.238	5.472	0.366	0.183	0.582
3	wt-S614G	37	1	4.35	4	4.35	6.18	5.655	0.75	5.46	0.796	0.398	1.267
3	wt-S614G	37	2	5.46	4	4.35	6.18	5.655	0.75	5.46	0.796	0.398	1.267
3	wt-S614G	37	3	6.18	4	4.35	6.18	5.655	0.75	5.46	0.796	0.398	1.267
3	wt-S614G	37	4	5.85	4	4.35	6.18	5.655	0.75	5.46	0.796	0.398	1.267
48	B.1.1.7	33	1	7.9	2	6.98	7.9	7.44	0.46	7.44	0.651	0.46	5.845
48	B.1.1.7	33	2	6.98	2	6.98	7.9	7.44	0.46	7.44	0.651	0.46	5.845
48	B.1.1.7	37	1	9.68	2	9.27	9.68	9.475	0.205	9.475	0.29	0.205	2.605
48	B.1.1.7	37	2	9.27	2	9.27	9.68	9.475	0.205	9.475	0.29	0.205	2.605
48	B.1.351	33	1	7.04	2	5.97	7.04	6.505	0.535	6.505	0.757	0.535	6.798
48	B.1.351	33	2	5.97	2	5.97	7.04	6.505	0.535	6.505	0.757	0.535	6.798
48	B.1.351	37	1	7.9	2	7.86	7.9	7.88	0.02	7.88	0.028	0.02	0.254
48	B.1.351	37	2	7.86	2	7.86	7.9	7.88	0.02	7.88	0.028	0.02	0.254
48	wt-S614G	33	1	11.68	4	7.88	11.88	9.785	3.843	9.832	2.25	1.125	3.581
48	wt-S614G	33	2	11.88	4	7.88	11.88	9.785	3.843	9.832	2.25	1.125	3.581
48	wt-S614G	33	3	7.88	4	7.88	11.88	9.785	3.843	9.832	2.25	1.125	3.581
48	wt-S614G	33	4	7.89	4	7.88	11.88	9.785	3.843	9.832	2.25	1.125	3.581
48	wt-S614G	37	1	11.8	4	9.38	11.89	10.63	2.383	10.633	1.401	0.7	2.229
48	wt-S614G	37	2	11.89	4	9.38	11.89	10.63	2.383	10.633	1.401	0.7	2.229
48	wt-S614G	37	3	9.46	4	9.38	11.89	10.63	2.383	10.633	1.401	0.7	2.229
48	wt-S614G	37	4	9.38	4	9.38	11.89	10.63	2.383	10.633	1.401	0.7	2.229
96	B.1.1.7	33	1	10.78	2	10.1	10.78	10.44	0.34	10.44	0.481	0.34	4.32	4.9	2	4.67	0.325
96	B.1.1.7	33	2	10.1	2	10.1	10.78	10.44	0.34	10.44	0.481	0.34	4.32	4.44	2	4.67	0.325
96	B.1.1.7	37	1	11.19	2	11.09	11.19	11.14	0.05	11.14	0.071	0.05	0.635	2.7	2	2.7	0
96	B.1.1.7	37	2	11.09	2	11.09	11.19	11.14	0.05	11.14	0.071	0.05	0.635	2.7	2	2.7	0
96	B.1.351	33	1	9.85	2	8.64	9.85	9.245	0.605	9.245	0.856	0.605	7.687	5.54	2	5.27	0.382
96	B.1.351	33	2	8.64	2	8.64	9.85	9.245	0.605	9.245	0.856	0.605	7.687	5	2	5.27	0.382
96	B.1.351	37	1	10.98	2	10.9	10.98	10.94	0.04	10.94	0.057	0.04	0.508	3.88	2	4.115	0.332
96	B.1.351	37	2	10.9	2	10.9	10.98	10.94	0.04	10.94	0.057	0.04	0.508	4.35	2	4.115	0.332
96	wt-S614G	33	1	12.08	4	10.95	12.22	11.58	1.068	11.582	0.66	0.33	1.05	7.03	4	6.355	0.802
96	wt-S614G	33	2	12.22	4	10.95	12.22	11.58	1.068	11.582	0.66	0.33	1.05	7.05	4	6.355	0.802
96	wt-S614G	33	3	10.95	4	10.95	12.22	11.58	1.068	11.582	0.66	0.33	1.05	5.51	4	6.355	0.802
96	wt-S614G	33	4	11.08	4	10.95	12.22	11.58	1.068	11.582	0.66	0.33	1.05	5.83	4	6.355	0.802
96	wt-S614G	37	1	11.95	4	10.91	11.95	11.555	0.807	11.492	0.524	0.262	0.833	5.97	4	5.787	0.189
96	wt-S614G	37	2	11.92	4	10.91	11.95	11.555	0.807	11.492	0.524	0.262	0.833	5.93	4	5.787	0.189
96	wt-S614G	37	3	10.91	4	10.91	11.95	11.555	0.807	11.492	0.524	0.262	0.833	5.6	4	5.787	0.189
96	wt-S614G	37	4	11.19	4	10.91	11.95	11.555	0.807	11.492	0.524	0.262	0.833	5.65	4	5.787	0.189
144	B.1.1.7	33	1	11.15	2	11.15	11.34	11.245	0.095	11.245	0.134	0.095	1.207	8.12	2	7.95	0.24
144	B.1.1.7	33	2	11.34	2	11.15	11.34	11.245	0.095	11.245	0.134	0.095	1.207	7.78	2	7.95	0.24
144	B.1.1.7	37	1	10.81	2	10.81	11.44	11.125	0.315	11.125	0.445	0.315	4.002	4.65	2	5.165	0.728
144	B.1.1.7	37	2	11.44	2	10.81	11.44	11.125	0.315	11.125	0.445	0.315	4.002	5.68	2	5.165	0.728
144	B.1.351	33	1	10.91	2	10.68	10.91	10.795	0.115	10.795	0.163	0.115	1.461	7.99	2	7.845	0.205
144	B.1.351	33	2	10.68	2	10.68	10.91	10.795	0.115	10.795	0.163	0.115	1.461	7.7	2	7.845	0.205
144	B.1.351	37	1	10.54	2	10.54	10.74	10.64	0.1	10.64	0.141	0.1	1.271	6.18	2	6.24	0.085
144	B.1.351	37	2	10.74	2	10.54	10.74	10.64	0.1	10.64	0.141	0.1	1.271	6.3	2	6.24	0.085
144	wt-S614G	33	1	10.62	4	10.62	11.26	11.075	0.303	11.008	0.283	0.142	0.451	8.26	2	8.165	0.134
144	wt-S614G	33	2	11.26	4	10.62	11.26	11.075	0.303	11.008	0.283	0.142	0.451	8.07	2	8.165	0.134
144	wt-S614G	33	3	10.98	4	10.62	11.26	11.075	0.303	11.008	0.283	0.142	0.451
144	wt-S614G	33	4	11.17	4	10.62	11.26	11.075	0.303	11.008	0.283	0.142	0.451
144	wt-S614G	37	1	11.42	4	10.44	11.42	11	0.59	10.965	0.444	0.222	0.706	5.4	2	5.25	0.212
144	wt-S614G	37	2	11.23	4	10.44	11.42	11	0.59	10.965	0.444	0.222	0.706	5.1	2	5.25	0.212
144	wt-S614G	37	3	10.44	4	10.44	11.42	11	0.59	10.965	0.444	0.222	0.706
144	wt-S614G	37	4	10.77	4	10.44	11.42	11	0.59	10.965	0.444	0.222	0.706

## Sheet: ED_Fig_1c_Comps_AECs
Virus	hours	Competition	Well	Target	Replicate	Ct	Copies	log_copies	variable	n	min	max	median	iqr	mean	sd	se	ci
B.1.1.7	1	Alpha_Beta	A5	B.1.1.7	1	29.98	1795.98	3.2543	log_copies	3	3.254	3.95	3.744	0.348	3.649	0.357	0.206	0.888
B.1.1.7	1	Alpha_Beta	B5	B.1.1.7	2	27.9578	5540.53	3.74355	log_copies	3	3.254	3.95	3.744	0.348	3.649	0.357	0.206	0.888
B.1.1.7	1	Alpha_Beta	C5	B.1.1.7	3	27.1031	8919.44	3.95034	log_copies	3	3.254	3.95	3.744	0.348	3.649	0.357	0.206	0.888
B.1.1.7	1	D614G_Alpha	A4	B.1.1.7	1	30.6898	23320.4	4.36774	log_copies	3	4.285	4.618	4.368	0.166	4.424	0.173	0.1	0.431
B.1.1.7	1	D614G_Alpha	A5	B.1.1.7	2	29.8074	41510.9	4.61816	log_copies	3	4.285	4.618	4.368	0.166	4.424	0.173	0.1	0.431
B.1.1.7	1	D614G_Alpha	A6	B.1.1.7	3	30.9804	19287.3	4.28527	log_copies	3	4.285	4.618	4.368	0.166	4.424	0.173	0.1	0.431
B.1.1.7	120	Alpha_Beta	F7	B.1.1.7	1	13.3309	19161461	7.28243	log_copies	3	7.282	7.531	7.521	0.124	7.445	0.141	0.081	0.35
B.1.1.7	120	Alpha_Beta	G7	B.1.1.7	2	12.3027	3.39779e+07	7.5312	log_copies	3	7.282	7.531	7.521	0.124	7.445	0.141	0.081	0.35
B.1.1.7	120	Alpha_Beta	H7	B.1.1.7	3	12.3457	33174670	7.52081	log_copies	3	7.282	7.531	7.521	0.124	7.445	0.141	0.081	0.35
B.1.1.7	120	D614G_Alpha	D10	B.1.1.7	1	17.2129	155780600	8.19251	log_copies	3	8.193	9.352	8.335	0.58	8.627	0.632	0.365	1.571
B.1.1.7	120	D614G_Alpha	D11	B.1.1.7	2	13.1266	2250012800	9.35218	log_copies	3	8.193	9.352	8.335	0.58	8.627	0.632	0.365	1.571
B.1.1.7	120	D614G_Alpha	D12	B.1.1.7	3	16.71	216384250	8.33523	log_copies	3	8.193	9.352	8.335	0.58	8.627	0.632	0.365	1.571
B.1.1.7	24	Alpha_Beta	A7	B.1.1.7	1	24.6356	35265.7	4.54735	log_copies	3	4.547	5.442	4.833	0.447	4.941	0.457	0.264	1.135
B.1.1.7	24	Alpha_Beta	B7	B.1.1.7	2	23.4543	68100.1	4.83315	log_copies	3	4.547	5.442	4.833	0.447	4.941	0.457	0.264	1.135
B.1.1.7	24	Alpha_Beta	C7	B.1.1.7	3	20.9379	276681	5.44198	log_copies	3	4.547	5.442	4.833	0.447	4.941	0.457	0.264	1.135
B.1.1.7	24	D614G_Alpha	D4	B.1.1.7	1	25.9166	527710	5.7224	log_copies	3	5.722	6.904	6.408	0.591	6.345	0.593	0.343	1.474
B.1.1.7	24	D614G_Alpha	D5	B.1.1.7	2	21.7536	8013997	6.90385	log_copies	3	5.722	6.904	6.408	0.591	6.345	0.593	0.343	1.474
B.1.1.7	24	D614G_Alpha	D6	B.1.1.7	3	23.5001	2.55977e+06	6.4082	log_copies	3	5.722	6.904	6.408	0.591	6.345	0.593	0.343	1.474
B.1.1.7	48	Alpha_Beta	F1	B.1.1.7	1	15.2525	6569258	6.81752	log_copies	3	6.818	7.46	6.936	0.321	7.071	0.342	0.197	0.849
B.1.1.7	48	Alpha_Beta	G1	B.1.1.7	2	14.7615	8.63619e+06	6.93632	log_copies	3	6.818	7.46	6.936	0.321	7.071	0.342	0.197	0.849
B.1.1.7	48	Alpha_Beta	H1	B.1.1.7	3	12.5978	28827572	7.45981	log_copies	3	6.818	7.46	6.936	0.321	7.071	0.342	0.197	0.849
B.1.1.7	48	D614G_Alpha	A7	B.1.1.7	1	19.6474	3.17388e+07	7.50159	log_copies	3	7.502	8.429	8.043	0.464	7.991	0.466	0.269	1.157
B.1.1.7	48	D614G_Alpha	A8	B.1.1.7	2	16.3808	268316000	8.42865	log_copies	3	7.502	8.429	8.043	0.464	7.991	0.466	0.269	1.157
B.1.1.7	48	D614G_Alpha	A9	B.1.1.7	3	17.7387	110476025	8.04327	log_copies	3	7.502	8.429	8.043	0.464	7.991	0.466	0.269	1.157
B.1.1.7	72	Alpha_Beta	F3	B.1.1.7	1	12.4594	31138515	7.4933	log_copies	3	7.493	7.844	7.737	0.175	7.691	0.18	0.104	0.447
B.1.1.7	72	Alpha_Beta	G3	B.1.1.7	2	11.0088	69865845	7.84426	log_copies	3	7.493	7.844	7.737	0.175	7.691	0.18	0.104	0.447
B.1.1.7	72	Alpha_Beta	H3	B.1.1.7	3	11.4526	5.45612e+07	7.73688	log_copies	3	7.493	7.844	7.737	0.175	7.691	0.18	0.104	0.447
B.1.1.7	72	D614G_Alpha	D7	B.1.1.7	1	16.2612	290129525	8.46259	log_copies	3	8.231	8.538	8.463	0.153	8.41	0.16	0.092	0.397
B.1.1.7	72	D614G_Alpha	D8	B.1.1.7	2	15.9963	344959250	8.53777	log_copies	3	8.231	8.538	8.463	0.153	8.41	0.16	0.092	0.397
B.1.1.7	72	D614G_Alpha	D9	B.1.1.7	3	17.0778	170157640	8.23085	log_copies	3	8.231	8.538	8.463	0.153	8.41	0.16	0.092	0.397
B.1.1.7	96	Alpha_Beta	F5	B.1.1.7	1	11.3868	56596825	7.75279	log_copies	3	7.324	7.753	7.629	0.214	7.568	0.221	0.127	0.548
B.1.1.7	96	Alpha_Beta	G5	B.1.1.7	2	11.9004	42514135	7.62853	log_copies	3	7.324	7.753	7.629	0.214	7.568	0.221	0.127	0.548
B.1.1.7	96	Alpha_Beta	H5	B.1.1.7	3	13.1588	21089908	7.32407	log_copies	3	7.324	7.753	7.629	0.214	7.568	0.221	0.127	0.548
B.1.1.7	96	D614G_Alpha	A10	B.1.1.7	1	17.0166	177098960	8.24822	log_copies	3	8.248	8.988	8.53	0.37	8.589	0.373	0.215	0.927
B.1.1.7	96	D614G_Alpha	A11	B.1.1.7	2	14.4111	971990900	8.98766	log_copies	3	8.248	8.988	8.53	0.37	8.589	0.373	0.215	0.927
B.1.1.7	96	D614G_Alpha	A12	B.1.1.7	3	16.0242	338734600	8.52986	log_copies	3	8.248	8.988	8.53	0.37	8.589	0.373	0.215	0.927
B.1.1.7	Input	Alpha_Beta	A1	B.1.1.7	1	16.837	2.71749e+06	6.43417	log_copies	3	6.366	6.442	6.434	0.038	6.414	0.042	0.024	0.104
B.1.1.7	Input	Alpha_Beta	B1	B.1.1.7	2	16.8033	2.76892e+06	6.44231	log_copies	3	6.366	6.442	6.434	0.038	6.414	0.042	0.024	0.104
B.1.1.7	Input	Alpha_Beta	C1	B.1.1.7	3	17.1189	2322516	6.36596	log_copies	3	6.366	6.442	6.434	0.038	6.414	0.042	0.024	0.104
B.1.1.7	Input	D614G_Alpha	A1	B.1.1.7	1	23.0156	3.51311e+06	6.54569	log_copies	3	6.546	8.254	6.916	0.854	7.238	0.899	0.519	2.233
B.1.1.7	Input	D614G_Alpha	A2	B.1.1.7	2	16.9961	179483150	8.25402	log_copies	3	6.546	8.254	6.916	0.854	7.238	0.899	0.519	2.233
B.1.1.7	Input	D614G_Alpha	A3	B.1.1.7	3	21.7121	8.23406e+06	6.91561	log_copies	3	6.546	8.254	6.916	0.854	7.238	0.899	0.519	2.233
B.1.351	1	Alpha_Beta	A5	wtD614G	1	32.5423	1981.54	3.297	log_copies	3	3.297	3.975	3.955	0.339	3.742	0.386	0.223	0.958
B.1.351	1	Alpha_Beta	B5	wtD614G	2	29.9883	9433.85	3.97469	log_copies	3	3.297	3.975	3.955	0.339	3.742	0.386	0.223	0.958
B.1.351	1	Alpha_Beta	C5	wtD614G	3	30.0618	9019.82	3.9552	log_copies	3	3.297	3.975	3.955	0.339	3.742	0.386	0.223	0.958
B.1.351	1	D614G_Beta	A6	B.1.351	1	30.7055	185.56	2.26848	log_copies	3	2.268	2.753	2.516	0.242	2.512	0.242	0.14	0.602
B.1.351	1	D614G_Beta	B6	B.1.351	2	29.0622	565.976	2.7528	log_copies	3	2.268	2.753	2.516	0.242	2.512	0.242	0.14	0.602
B.1.351	1	D614G_Beta	C6	B.1.351	3	29.8671	327.766	2.51556	log_copies	3	2.268	2.753	2.516	0.242	2.512	0.242	0.14	0.602
B.1.351	120	Alpha_Beta	F7	wtD614G	1	21.5783	1.60778e+06	6.20623	log_copies	3	6.206	6.736	6.533	0.265	6.492	0.267	0.154	0.664
B.1.351	120	Alpha_Beta	G7	wtD614G	2	19.5818	5.44486e+06	6.73599	log_copies	3	6.206	6.736	6.533	0.265	6.492	0.267	0.154	0.664
B.1.351	120	Alpha_Beta	H7	wtD614G	3	20.3477	3.41006e+06	6.53276	log_copies	3	6.206	6.736	6.533	0.265	6.492	0.267	0.154	0.664
B.1.351	120	D614G_Beta	F8	B.1.351	1	20.3036	215830	5.33411	log_copies	3	4.808	5.821	5.334	0.506	5.321	0.506	0.292	1.258
B.1.351	120	D614G_Beta	G8	B.1.351	2	22.0872	64338.8	4.80847	log_copies	3	4.808	5.821	5.334	0.506	5.321	0.506	0.292	1.258
B.1.351	120	D614G_Beta	H8	B.1.351	3	18.651	662504	5.82119	log_copies	3	4.808	5.821	5.334	0.506	5.321	0.506	0.292	1.258
B.1.351	24	Alpha_Beta	A7	wtD614G	1	29.1979	15290.5	4.18442	log_copies	3	4.184	4.737	4.512	0.277	4.478	0.278	0.161	0.691
B.1.351	24	Alpha_Beta	B7	wtD614G	2	27.9627	32521.1	4.51216	log_copies	3	4.184	4.737	4.512	0.277	4.478	0.278	0.161	0.691
B.1.351	24	Alpha_Beta	C7	wtD614G	3	27.1138	54629.5	4.73743	log_copies	3	4.184	4.737	4.512	0.277	4.478	0.278	0.161	0.691
B.1.351	24	D614G_Beta	A8	B.1.351	1	27.969	1188.47	3.07499	log_copies	3	3.075	3.523	3.426	0.224	3.341	0.236	0.136	0.585
B.1.351	24	D614G_Beta	B8	B.1.351	2	26.4491	3333.7	3.52293	log_copies	3	3.075	3.523	3.426	0.224	3.341	0.236	0.136	0.585
B.1.351	24	D614G_Beta	C8	B.1.351	3	26.778	2666.73	3.42598	log_copies	3	3.075	3.523	3.426	0.224	3.341	0.236	0.136	0.585
B.1.351	48	Alpha_Beta	F1	wtD614G	1	21.7516	1.44622e+06	6.16023	log_copies	3	6.16	6.999	6.617	0.42	6.592	0.42	0.243	1.044
B.1.351	48	Alpha_Beta	G1	wtD614G	2	20.0306	4139057	6.6169	log_copies	3	6.16	6.999	6.617	0.42	6.592	0.42	0.243	1.044
B.1.351	48	Alpha_Beta	H1	wtD614G	3	18.5891	9.98624e+06	6.9994	log_copies	3	6.16	6.999	6.617	0.42	6.592	0.42	0.243	1.044
B.1.351	48	D614G_Beta	F2	B.1.351	1	15.5858	5303440	6.72456	log_copies	3	6.61	7.457	6.725	0.423	6.931	0.459	0.265	1.141
B.1.351	48	D614G_Beta	G2	B.1.351	2	15.9729	4078120	6.61046	log_copies	3	6.61	7.457	6.725	0.423	6.931	0.459	0.265	1.141
B.1.351	48	D614G_Beta	H2	B.1.351	3	13.1018	28618560	7.45665	log_copies	3	6.61	7.457	6.725	0.423	6.931	0.459	0.265	1.141
B.1.351	72	Alpha_Beta	F3	wtD614G	1	19.0301	7.62736e+06	6.88237	log_copies	3	6.866	7.291	6.882	0.212	7.013	0.241	0.139	0.598
B.1.351	72	Alpha_Beta	G3	wtD614G	2	17.4909	19534042	7.29079	log_copies	3	6.866	7.291	6.882	0.212	7.013	0.241	0.139	0.598
B.1.351	72	Alpha_Beta	H3	wtD614G	3	19.0912	7.34802e+06	6.86617	log_copies	3	6.866	7.291	6.882	0.212	7.013	0.241	0.139	0.598
B.1.351	72	D614G_Beta	F4	B.1.351	1	18.7173	633340	5.80164	log_copies	3	5.635	5.802	5.677	0.083	5.704	0.087	0.05	0.215
B.1.351	72	D614G_Beta	G4	B.1.351	2	19.2832	431384	5.63486	log_copies	3	5.635	5.802	5.677	0.083	5.704	0.087	0.05	0.215
B.1.351	72	D614G_Beta	H4	B.1.351	3	19.1408	475148	5.67683	log_copies	3	5.635	5.802	5.677	0.083	5.704	0.087	0.05	0.215
B.1.351	96	Alpha_Beta	F5	wtD614G	1	18.9982	7777717	6.89085	log_copies	3	6.255	6.94	6.891	0.343	6.695	0.382	0.221	0.949
B.1.351	96	Alpha_Beta	G5	wtD614G	2	18.8124	8.71248e+06	6.94014	log_copies	3	6.255	6.94	6.891	0.343	6.695	0.382	0.221	0.949
B.1.351	96	Alpha_Beta	H5	wtD614G	3	21.3948	1.79856e+06	6.25493	log_copies	3	6.255	6.94	6.891	0.343	6.695	0.382	0.221	0.949
B.1.351	96	D614G_Beta	F6	B.1.351	1	21.0113	133522	5.12555	log_copies	3	5.126	5.686	5.392	0.28	5.401	0.281	0.162	0.697
B.1.351	96	D614G_Beta	G6	B.1.351	2	19.1085	485660	5.68633	log_copies	3	5.126	5.686	5.392	0.28	5.401	0.281	0.162	0.697
B.1.351	96	D614G_Beta	H6	B.1.351	3	20.1086	246381	5.39161	log_copies	3	5.126	5.686	5.392	0.28	5.401	0.281	0.162	0.697
B.1.351	Input	Alpha_Beta	A1	wtD614G	1	20.6153	2.89565e+06	6.46175	log_copies	3	6.436	6.618	6.462	0.091	6.505	0.099	0.057	0.246
B.1.351	Input	Alpha_Beta	B1	wtD614G	2	20.0247	4.15392e+06	6.61846	log_copies	3	6.436	6.618	6.462	0.091	6.505	0.099	0.057	0.246
B.1.351	Input	Alpha_Beta	C1	wtD614G	3	20.7134	2.72728e+06	6.43573	log_copies	3	6.436	6.618	6.462	0.091	6.505	0.099	0.057	0.246
B.1.351	Input	D614G_Beta	A2	B.1.351	1	17.2261	1742284	6.24112	log_copies	3	6.193	6.254	6.241	0.031	6.229	0.032	0.019	0.08
B.1.351	Input	D614G_Beta	B2	B.1.351	2	17.1828	1794304	6.2539	log_copies	3	6.193	6.254	6.241	0.031	6.229	0.032	0.019	0.08
B.1.351	Input	D614G_Beta	C2	B.1.351	3	17.3901	1558788	6.19279	log_copies	3	6.193	6.254	6.241	0.031	6.229	0.032	0.019	0.08
wtD614G	1	D614G_Alpha	A4	wtD614G	1	28.3526	230398	5.36248	log_copies	3	4.585	5.362	5.25	0.389	5.066	0.42	0.242	1.043
wtD614G	1	D614G_Alpha	A5	wtD614G	2	31.3363	38474	4.58517	log_copies	3	4.585	5.362	5.25	0.389	5.066	0.42	0.242	1.043
wtD614G	1	D614G_Alpha	A6	wtD614G	3	28.7862	177625	5.2495	log_copies	3	4.585	5.362	5.25	0.389	5.066	0.42	0.242	1.043
wtD614G	1	D614G_Beta	A6	wtD614G	1	29.1682	10125.5	4.00542	log_copies	3	4.005	4.295	4.228	0.145	4.176	0.151	0.087	0.376
wtD614G	1	D614G_Beta	B6	wtD614G	2	28.3821	16920.4	4.22841	log_copies	3	4.005	4.295	4.228	0.145	4.176	0.151	0.087	0.376
wtD614G	1	D614G_Beta	C6	wtD614G	3	28.149	19703.4	4.29454	log_copies	3	4.005	4.295	4.228	0.145	4.176	0.151	0.087	0.376
wtD614G	120	D614G_Alpha	D10	wtD614G	1	15.5736	491532700	8.69155	log_copies	3	8.316	9.184	8.692	0.434	8.731	0.435	0.251	1.08
wtD614G	120	D614G_Alpha	D11	wtD614G	2	13.6847	1526278600	9.18363	log_copies	3	8.316	9.184	8.692	0.434	8.731	0.435	0.251	1.08
wtD614G	120	D614G_Alpha	D12	wtD614G	3	17.0134	207228300	8.31645	log_copies	3	8.316	9.184	8.692	0.434	8.731	0.435	0.251	1.08
wtD614G	120	D614G_Beta	F8	wtD614G	1	15.4608	78400000	7.89432	log_copies	3	7.611	7.894	7.865	0.142	7.79	0.156	0.09	0.387
wtD614G	120	D614G_Beta	G8	wtD614G	2	16.4538	40800000	7.61066	log_copies	3	7.611	7.894	7.865	0.142	7.79	0.156	0.09	0.387
wtD614G	120	D614G_Beta	H8	wtD614G	3	15.5612	73200000	7.86451	log_copies	3	7.611	7.894	7.865	0.142	7.79	0.156	0.09	0.387
wtD614G	24	D614G_Alpha	D4	wtD614G	1	21.9246	1.08904e+07	7.03704	log_copies	3	7.037	7.265	7.089	0.114	7.13	0.119	0.069	0.296
wtD614G	24	D614G_Alpha	D5	wtD614G	2	21.724	1.22824e+07	7.08928	log_copies	3	7.037	7.265	7.089	0.114	7.13	0.119	0.069	0.296
wtD614G	24	D614G_Alpha	D6	wtD614G	3	21.0511	18390960	7.2646	log_copies	3	7.037	7.265	7.089	0.114	7.13	0.119	0.069	0.296
wtD614G	24	D614G_Beta	A8	wtD614G	1	22.1321	1004000	6.00173	log_copies	3	6.002	6.418	6.408	0.208	6.276	0.237	0.137	0.589
wtD614G	24	D614G_Beta	B8	wtD614G	2	20.6657	2616000	6.41764	log_copies	3	6.002	6.418	6.408	0.208	6.276	0.237	0.137	0.589
wtD614G	24	D614G_Beta	C8	wtD614G	3	20.7007	2556000	6.40756	log_copies	3	6.002	6.418	6.408	0.208	6.276	0.237	0.137	0.589
wtD614G	48	D614G_Alpha	A7	wtD614G	1	16.2338	330786250	8.51955	log_copies	3	8.478	8.731	8.52	0.127	8.576	0.136	0.078	0.337
wtD614G	48	D614G_Alpha	A8	wtD614G	2	16.3924	300766775	8.47823	log_copies	3	8.478	8.731	8.52	0.127	8.576	0.136	0.078	0.337
wtD614G	48	D614G_Alpha	A9	wtD614G	3	15.4206	538769450	8.7314	log_copies	3	8.478	8.731	8.52	0.127	8.576	0.136	0.078	0.337
wtD614G	48	D614G_Beta	F2	wtD614G	1	16.5546	38360000	7.58388	log_copies	3	7.584	7.926	7.867	0.171	7.792	0.183	0.106	0.455
wtD614G	48	D614G_Beta	G2	wtD614G	2	15.5551	73600000	7.86688	log_copies	3	7.584	7.926	7.867	0.171	7.792	0.183	0.106	0.455
wtD614G	48	D614G_Beta	H2	wtD614G	3	15.347	84400000	7.92634	log_copies	3	7.584	7.926	7.867	0.171	7.792	0.183	0.106	0.455
wtD614G	72	D614G_Alpha	D7	wtD614G	1	13.4395	1768082800	9.2475	log_copies	3	8.435	9.248	8.643	0.406	8.775	0.422	0.244	1.049
wtD614G	72	D614G_Alpha	D8	wtD614G	2	16.5602	271970150	8.43452	log_copies	3	8.435	9.248	8.643	0.406	8.775	0.422	0.244	1.049
wtD614G	72	D614G_Alpha	D9	wtD614G	3	15.7585	439921850	8.64338	log_copies	3	8.435	9.248	8.643	0.406	8.775	0.422	0.244	1.049
wtD614G	72	D614G_Beta	F4	wtD614G	1	14.9774	107600000	8.03181	log_copies	3	7.984	8.032	8.019	0.024	8.012	0.025	0.014	0.061
wtD614G	72	D614G_Beta	G4	wtD614G	2	15.0238	104400000	8.0187	log_copies	3	7.984	8.032	8.019	0.024	8.012	0.025	0.014	0.061
wtD614G	72	D614G_Beta	H4	wtD614G	3	15.1452	96400000	7.98408	log_copies	3	7.984	8.032	8.019	0.024	8.012	0.025	0.014	0.061
wtD614G	96	D614G_Alpha	A10	wtD614G	1	14.6628	848815900	8.92881	log_copies	3	8.717	8.929	8.785	0.106	8.81	0.108	0.062	0.268
wtD614G	96	D614G_Alpha	A11	wtD614G	2	15.2154	609327550	8.78485	log_copies	3	8.717	8.929	8.785	0.106	8.81	0.108	0.062	0.268
wtD614G	96	D614G_Alpha	A12	wtD614G	3	15.4741	521749250	8.71746	log_copies	3	8.717	8.929	8.785	0.106	8.81	0.108	0.062	0.268
wtD614G	96	D614G_Beta	F6	wtD614G	1	15.9461	57200000	7.7574	log_copies	3	7.757	7.946	7.867	0.095	7.857	0.095	0.055	0.236
wtD614G	96	D614G_Beta	G6	wtD614G	2	15.2738	88400000	7.94645	log_copies	3	7.757	7.946	7.867	0.095	7.857	0.095	0.055	0.236
wtD614G	96	D614G_Beta	H6	wtD614G	3	15.56	73600000	7.86688	log_copies	3	7.757	7.946	7.867	0.095	7.857	0.095	0.055	0.236
wtD614G	Input	D614G_Alpha	A1	wtD614G	1	19.9993	34562095	7.5386	log_copies	3	7.539	7.895	7.559	0.178	7.664	0.2	0.115	0.496
wtD614G	Input	D614G_Alpha	A2	wtD614G	2	18.633	78439670	7.89454	log_copies	3	7.539	7.895	7.559	0.178	7.664	0.2	0.115	0.496
wtD614G	Input	D614G_Alpha	A3	wtD614G	3	19.9205	36234722	7.55912	log_copies	3	7.539	7.895	7.559	0.178	7.664	0.2	0.115	0.496
wtD614G	Input	D614G_Beta	A2	wtD614G	1	18.7691	9040000	6.95617	log_copies	3	6.86	6.973	6.956	0.057	6.93	0.061	0.035	0.152
wtD614G	Input	D614G_Beta	B2	wtD614G	2	19.1105	7240000	6.85974	log_copies	3	6.86	6.973	6.956	0.057	6.93	0.061	0.035	0.152
wtD614G	Input	D614G_Beta	C2	wtD614G	3	18.705	9400000	6.97313	log_copies	3	6.86	6.973	6.956	0.057	6.93	0.061	0.035	0.152

## Sheet: ED_Fig1d Spike-hamster ACE2
Spike binding to hamster ACE2
Summary
	Sample ID	Exp1 KD (M)	Exp2 KD (M)	Exp3 KD (M)	Average KD (M)	STDEV	T.Test
	D614G	4.112e-09	4.883e-09	3.185e-09	4.06e-09	8.50194e-10
	Alpha	1.843e-09	3.67e-10	3.412e-09	1.874e-09	1.52274e-09	0.0957013
Experiment 1
Sample ID	Loading Sample /Concentration	S1 Conc. (nM)	Response	KD (M)	KD Error	kon(1/Ms)	kon Error	kdis(1/s)	kdis Error	Full X^2	Full R^2
D614G	hamster ACE2-Fc 7.5 nM	25	0.0589	4.112e-09	5.925e-11	199300	1542	0.0008195	9.96e-06	0.0102	0.9866
D614G	hamster ACE2-Fc 7.5 nM	50	0.0814	4.112e-09	5.925e-11	199300	1542	0.0008195	9.96e-06	0.0102	0.9866
D614G	hamster ACE2-Fc 7.5 nM	100	0.0994	4.112e-09	5.925e-11	199300	1542	0.0008195	9.96e-06	0.0102	0.9866
Alpha	hamster ACE2-Fc 7.5 nM	25	0.0936	1.843e-09	5.014e-11	97970	457.9	0.0001806	4.839e-06	0.0082	0.9976
Alpha	hamster ACE2-Fc 7.5 nM	50	0.1357	1.843e-09	5.014e-11	97970	457.9	0.0001806	4.839e-06	0.0082	0.9976
Alpha	hamster ACE2-Fc 7.5 nM	100	0.1725	1.843e-09	5.014e-11	97970	457.9	0.0001806	4.839e-06	0.0082	0.9976
Experiment 2
Sample ID	Loading Sample /Concentration	S1 Conc. (nM)	Response	KD (M)	KD Error	kon(1/Ms)	kon Error	kdis(1/s)	kdis Error	Full X^2	Full R^2
D614G	hamster ACE2-Fc 7.5 nM	25	0.0516	4.883e-09	5.884e-11	173800	1167	0.0008485	8.492e-06	0.0056	0.9907
D614G	hamster ACE2-Fc 7.5 nM	50	0.0694	4.883e-09	5.884e-11	173800	1167	0.0008485	8.492e-06	0.0056	0.9907
D614G	hamster ACE2-Fc 7.5 nM	100	0.087	4.883e-09	5.884e-11	173800	1167	0.0008485	8.492e-06	0.0056	0.9907
Alpha	hamster ACE2-Fc 7.5 nM	25	0.0981	3.67e-10	4.64e-11	111200	535.3	4.082e-05	5.157e-06	0.0101	0.9971
Alpha	hamster ACE2-Fc 7.5 nM	50	0.1384	3.67e-10	4.64e-11	111200	535.3	4.082e-05	5.157e-06	0.0101	0.9971
Alpha	hamster ACE2-Fc 7.5 nM	100	0.1731	3.67e-10	4.64e-11	111200	535.3	4.082e-05	5.157e-06	0.0101	0.9971
Experiment 3
Sample ID	Loading Sample /Concentration	S1 Conc. (nM)	Response	KD (M)	KD Error	kon(1/Ms)	kon Error	kdis(1/s)	kdis Error	Full X^2	Full R^2
D614G	hamster ACE2-Fc 7.5 nM	10	0.0239	3.185e-09	4.935e-11	169600	1128	0.0005402	7.561e-06	0.0149	0.9901
D614G	hamster ACE2-Fc 7.5 nM	25	0.0446	3.185e-09	4.935e-11	169600	1128	0.0005402	7.561e-06	0.0149	0.9901
D614G	hamster ACE2-Fc 7.5 nM	50	0.0643	3.185e-09	4.935e-11	169600	1128	0.0005402	7.561e-06	0.0149	0.9901
D614G	hamster ACE2-Fc 7.5 nM	100	0.0776	3.185e-09	4.935e-11	169600	1128	0.0005402	7.561e-06	0.0149	0.9901
Alpha	hamster ACE2-Fc 7.5 nM	10	0.0359	3.412e-09	4.66e-11	90660	368.2	0.0003093	4.034e-06	0.005	0.9987
Alpha	hamster ACE2-Fc 7.5 nM	25	0.074	3.412e-09	4.66e-11	90660	368.2	0.0003093	4.034e-06	0.005	0.9987
Alpha	hamster ACE2-Fc 7.5 nM	50	0.1097	3.412e-09	4.66e-11	90660	368.2	0.0003093	4.034e-06	0.005	0.9987
Alpha	hamster ACE2-Fc 7.5 nM	100	0.1426	3.412e-09	4.66e-11	90660	368.2	0.0003093	4.034e-06	0.005	0.9987
* The association and dissociation graphs in Supplementary Figure are from Experiment 3
