# Supplementary material for: Enhanced fitness of SARS-CoV-2 variant of concern Alpha but not Beta
Source: Nature. 2021 Dec 22;602(7896):307–13. doi: 10.1038/s41586-021-04342-0 (PMC8828469; doi:10.1038/s41586-021-04342-0)
Supplement: Supplementary file 11 — Source Data Extended Data Fig. 3 [file 41586_2021_4342_MOESM11_ESM.xlsx]

## Sheet: Tabelle1
Hamster nasal washings
B.1.1.7 vs B.1.351
			B.1.1.7																		B.1.351
			Cage 1			Cage 2			Cage 3			Cage 4			Cage 5			Cage 6			Cage 1			Cage 2			Cage 3			Cage 4			Cage 5			Cage 6
		dpi	Donor	Contact I	Contact II	Donor	Contact I	Contact II	Donor	Contact I	Contact II	Donor	Contact I	Contact II	Donor	Contact I	Contact II	Donor	Contact I	Contact II	Donor	Contact I	Contact II	Donor	Contact I	Contact II	Donor	Contact I	Contact II	Donor	Contact I	Contact II	Donor	Contact I	Contact II	Donor	Contact I	Contact II
		0	0	0	0	0	0	0	0	0	0	0	0	0	0	0	0	0	0	0	0	0	0	0	0	0	0	0	0	0	0	0	0	0	0	0	0	0
		1	266659583			318671163			217548951			767734642			115040347			173127566			2.18956e+07			2.7434e+07			1.48694e+07			33833579			6.94077e+06			5.23919e+06
		2	3.58975e+08	1254.96		5.68428e+08	49981.8		8.36854e+08	69475.3		1.76728e+08	4549.08		8.34402e+08	7592.39		2022010534	273663		52633566	88.129		86021653	0		6.47311e+07	0		1.03756e+07	1260.15		7.6989e+07	18.3684		151424364	1325.1
		3	274238878	1.30985e+07		5.59839e+07	6.846e+07		6.3227e+07	712065868		6.19956e+07	8.39246e+07		407973316	348839564		434894350	823023		6.29519e+07	1.00325e+06		8.91353e+06	21.0503		2.29882e+06	19.0927		5.00463e+06	872590		3.9297e+07	135.04		6.87225e+07	5483.37
		4	2.33339e+07	210445842		3.43552e+07	225078316		393293324	1.52803e+07		12965841	870178276		2.14204e+07	182949630		8.82868e+07	272058718		2.33283e+06	7.11612e+06		6.73412e+06	19.4424		2.30721	663479		462751	4.56699e+07		972431	8.93381		1.48355e+07	1.30496e+07
		5		138978370	1.68345e+06		122070212	89287.2		130433921	25258		6.65374e+07	779358		214389389	431197		6.81474e+07	305.765		4.53055e+06	0		381.651	0		0	0		1.32909e+06	229.581		26.9478	13.829		1.50253e+06	0
		6		4.92717e+07	263474228		2.80366e+07	386035998		3.92191e+07	1.12994e+07		6.15198e+07	345159679		3.08192e+07	6.00688e+07		36264554	2.79045e+06		1.23462e+06	0		0	4.91457		0	0		784950	18.0073		0	0		2.01488e+06	0
		7		1.43237e+07	5.57571e+08		4.49512e+06	2.69213e+08		2.0155e+06	4.34323e+08		7.3701e+06	1406950009		2.519e+06	6.97317e+08		1.10783e+07	8.74959e+08		199587	63.8044		0	32.9953		0	7.4127		92558.4	73.0448		0	0		201104	307.884
		8		809296	285568082		417434	151380889		2.49224e+07	393421123		50452.7	200897479		343199	139044516		9.24757e+06	613741133		17924.8	0		0	134.483		0	65.317		1188.86	0		0	0		80766.6	93.7345
		9		265390	6.87755e+07		2.69778e+06	60199328			248833911		286842	3.75097e+07			7.61828e+07		502251	8.8093e+07		2049.05	0		0	0			0		1795.67	133.658			0		3476.26	147.303
		11		4.40608e+06	5.34054e+06		11268	362918			449402		5535.15	7.43598e+06			1.05342e+07		898.389	38206556		136230	0		0	0			0		39.3728	212.511			881.091		152.55	150.241
		13		25033.3			450.996						0				820283		213.061			277.491			98.4996						0				0		1027.58
		15		3384.97			548.428						706.735				9531.02		1119.68			50.4384			0						0				0		0
		17		12601.6			133.357						631.163				2754.88		4510.04			192.022			0						0				0		0
		19		57.8658			472.464						105.726				630.522		915.663			0			45.6237						0				0		0
		21		74.8586			2635.08						1697.33				495.123		9921.69			0			0						0				0		0
