# Supplementary material for: Enhanced fitness of SARS-CoV-2 variant of concern Alpha but not Beta
Source: Nature. 2021 Dec 22;602(7896):307–13. doi: 10.1038/s41586-021-04342-0 (PMC8828469; doi:10.1038/s41586-021-04342-0)
Supplement: Supplementary file 12 — Source Data Extended Data Fig. 4 [file 41586_2021_4342_MOESM12_ESM.xlsx]

## Sheet: S5 (a)
		dpi	0	1	2	3	4	5	6	7	8	9	10	11	12	13	15	17	19	21
		Donor	100	97.4828	97.254	97.7117	95.1945
	Cage 1	Contact I		100	105.088	103.053	100.37	95.4672	91.6744	90.0093	86.494	83.9038	80.7586	76.3182
		Contact II					100	93.5348	91.5197	91.6877	90.848	86.9018	85.1385	80.7725	78.0605
		Donor	100	98.0924	95.4819	93.2731	90.261
	Cage 2	Contact I		100	97.2	98.1	96.8	91.5	90	87	86.4	87.1	90.8	90.9	94.5	94.2	91.9	92.8	95.3	100.4
		Contact II					100	97.2103	95.6009	98.7124	104.721	104.506	106.438	107.725	109.442	111.159	106.867	110.73	113.734	118.455
		Donor	100	97.3333	93.2308	91.0769	86.359
	Cage 3	Contact I		100	96.9815	97.2736	91.6261	88.3155	84.9075	81.7916	77.8968
		Contact II					100	98.7085	99.631	100.277	99.262	98.3395	95.7565	93.3579	91.6974	94.0037	96.8635	100.83	108.026	100.83
		Donor	100	93.1099	94.3203	90.4097	88.3613
	Cage 4	Contact I		100	102.298	98.2495	100.547	96.4989	92.8884	88.1838	86.3239	89.3873	92.3414	92.3414	89.8249	91.9037	92.2319	91.0284
		Contact II					100	97.1698	97.5472	100	102.925	101.038	98.2075	93.1132	90.8491	87.3585	90.566	87.5472	87.4528	91.5094
		Donor	100	97.9036	95.4927	92.1384	88.0503
	Cage 5	Contact I		100	94.8537	96.67	94.551	93.8446	92.8355	88.6983	86.1756	85.1665	83.1483	89.3037	86.3774	92.0283	100.706	101.615	102.018	100.505
		Contact II					100	99.1863	98.1013	98.4629	97.2875	94.0325	91.6817	88.9693	88.7884	89.8734	96.2929	96.2929	99.0958	102.26
		Donor	100	101.363	98.2473	94.5472	91.1392
	Cage 6	Contact I		100	98.3289	100.88	98.3289	96.8338	93.1398	91.9085	87.7748	88.8303	87.9507	89.5339	89.4459	90.5893	94.723	98.7687	97.2735	96.7458
		Contact II					100	100	99.7	95.4	89.7	85.8	82.3	78.8

## Sheet: S5 (b)
	dpi	0	1	2	3	4	5	6	7	8	9	10	11	12	13	15	17	19	21
	Donor	100	100.073	96.9208	92.8152	90.0293
Cage 1	Contact I		100	104.083	104.667	102.667	97.9167	94.5	91.0833	88.9167	83.75	81.1667	84.1667	86.6667	88.6667	89.9167	90.75	95.6667	98.3333
	Contact II					100	100.157	102.126	96.8504	93.2283	89.1339	85.3543	81.5748	78.2677
	Donor	100	101.794	99.1843	97.7162	96.4111
Cage 2	Contact I		100	97.6795	102.538	100.725	98.6947	95.359	92.0232	89.3401	88.0348	87.8173	89.05	93.7636	99.2748	102.828	106.454	102.538	112.4
	Contact II					100	101.06	101.987	98.4768	94.3046	91.1921	88.4768	86.3576	84.7682	85.5629	90.9272	94.2384	98.1457	98.6755
	Donor	100	100.31	97.0543	91.5504	88.4496
Cage 3	Contact I		100	102.395	101.112	96.4927	94.953	91.2746	88.9649	85.2866
	Contact II					100	102.508	101.646	96.4734	92.7116	89.4201	86.5987	82.9937	80.7994	78.5266
	Donor	100	101.908	99.2366	93.6069	90.2672
Cage 4	Contact I		100	99.5301	100.94	99.1541	97.6504	93.797	92.2932	88.6278	90.0376	93.515	95.2068	97.6504	99.4361	98.1203	95.8647	100.846	107.143
	Contact II					100	96.6276	95.6012	95.9677	95.7478	91.129	89.4428	87.9032	87.8299	90.6891	90.9091	94.3548	98.2405	99.8534
	Donor	100	100.646	98.338
Cage 5	Contact I		100	102.632	103.083	100.902	98.5714	95.5639	92.9323	91.6541	90	89.1729	91.4286	92.3308	90.4511	93.985	98.7218	100.15	102.632
	Contact II					100	101.61	97.2625	101.691	101.369	98.2287	95.1691	92.9952	93.0757	93.4783	103.14	106.28	110.145	111.997
	Donor	100	98.915	95.0271	90.1447	88.6076	84.1772	80.8318	77.2152
Cage 6	Contact Ia		100	97.4603	95.7937
	Contact Ib					100	96.383	96.1702	94.8936	94.6099	93.8298	90	87.8014	84.8227	81.5603

## Sheet: S5 (c)
	dpi	0	1	2	3	4	5	6	7	8	9	10	11	12	13	15	17	19	21
	Donor	100	101.277	98.6559	94.7581	92.3387
Cage 1	Contact I		100	104.988	106.625	106.235	103.429	101.403	97.9735	93.8426	91.2705	88.3866	90.8028	94.622	96.5705	99.2985	104.365	107.171	108.807
	Contact II					100	99.0776	96.9254	92.3905	89.4696	86.6257	84.4735	79.9385
	Donor	100	101.627	100.942	101.113	100.856
Cage 2	Contact I		100	102.42	104.413	101.851	95.8719	93.2384	89.2527	86.2633	85.4093	86.9039	90.8185	91.8149	95.2313	93.452	91.4591	92.242	92.3132
	Contact II					100	99.6782	99.5977	96.1384	93.0008	89.8632	83.1054	77.8761
	Donor	100	96.2963	95.6296	93.5556	90.4444
Cage 3	Contact I		100	96.6499	95.1424	94.3049	91.4573	87.9397	84.5896	81.9933
	Contact II					100	95.037	94.2222	92.4444	89.1852	86.1481	82.963	79.037
	Donor	100	96.972	97.4262	97.2748	95.7608
Cage 4	Contact I		100	95.2191	93.4661	91.2351	87.5697	84.4622	82.4701	82.2311	80.5578	80.7968	83.506	86.2948	89.5618	90.0398	89.5618	92.1116	90.8367
	Contact II					100	97.9021	96.6589	93.7063	90.676	87.4903	84.3823	77.3893
	Donor	100	95.1835	93.7309	89.3731	86.6972
Cage 5	Contact I		100	101.207	100.563	97.6669	92.5986	86.4843	81.7377	78.8415
	Contact II					100	96.012	100	98.1189	97.2912	93.228	89.6915	86.0798	82.6185	83.371	91.0459	96.0873	102.182	103.687
	Donor	100	98.9378	96.5099	93.0956	89.5296
Cage 6	Contact I		100	96.8912	98.5936	99.1858	97.1873	90.5255	85.1221	82.3094	81.5692	83.8638	89.1192	91.4878	93.7084	98.5196	100.74	104.737	107.698
	Contact II					100	94.5037	94.8318	94.2576	93.5193	91.1403	88.023	83.8392	81.2961

## Sheet: S5 (d)
	dpi	-2	0	1	2	3	4	5	6	7	8	9	10	11	12	14	16	18	20
	Donor	100	101.198	99.4012	99.4012	101.796	102.395	104.192	103.593
Cage 1	Contact I	100	100.508	97.9695	101.015	99.4924	100	100	96.4467	100.508	100.508	100.508	101.523	101.015	101.015	101.523	106.599	100	99.4924
	Contact II								100	100	97.7064	98.1651	97.7064	98.1651	98.1651	96.789	96.3303	95.8716	95.8716
	Donor	100	100.645	102.581	99.3548	100	100.645	101.935	100.645										0
Cage 2	Contact I	100	103.871	98.7097	100.645	101.935	100.645	101.29	101.29	103.871	101.935	102.581	103.226	102.581	102.581	102.581	104.516	103.871	104.516
	Contact II								100	98.1308	96.729	96.729	94.3925	95.7944	95.3271	95.7944	90.6542	94.8598	93.9252
	Donor	100	101.17	100	101.17	100	101.17	101.754	101.754										0
Cage 3	Contact I	100	100.602	102.41	100	102.41	98.7952	100	102.41	102.41	105.422	107.831	106.024	106.024	105.422	106.627	106.024	105.422	105.422
	Contact II								100	99.3333	100.667	98.6667	99.3333	100	98.6667	98.6667	100	102	100
	Donor	100	101.648	101.648	100.549	100	101.099	101.648	102.198										0
Cage 4	Contact I	100	100	97.6744	96.5116	95.3488	96.5116	96.5116	97.093	97.093	100.581	95.9302	96.5116	98.2558	98.8372	98.8372	97.6744	99.4186	98.2558
	Contact II								100	99.4845	102.062	98.9691	99.4845	98.9691	98.9691	98.9691	99.4845	98.9691	96.3918
	Donor	100	100	100	98.3957	97.861	99.4652	99.4652	100.535										0
Cage 5	Contact I	100	102.235	98.8827	100.559	100	100.559	101.676	101.117	103.911	103.911	102.235	103.352	103.911	104.469	105.028	102.793	103.911	99.4413
	Contact II								100	98.1013	97.4684	96.8354	96.8354	96.2025	95.5696	94.9367	94.9367	94.9367	93.038
	Donor	100	98.8372	97.6744	98.8372	100	100	101.163	101.163										0
Cage 6	Contact I	100	100	100	100	101.111	101.111	101.111	103.333	103.333	102.222	103.333	103.333	102.222	104.444	104.444	104.444	104.444	104.444
	Contact II								100	99.4475	98.895	99.4475	98.3425	97.7901	97.7901	98.895	99.4475	98.3425	97.7901

## Sheet: S5 (e)
	dpi	1	2	3	4	5	6	7	8	9	10	11	12	14	16	18	20
	Donor	38	39.3	39.2	38.4	39.3	38.3
Cage 1	Contact I		38.1	37.8	39.2	38.9	38.5	38.9	39.4	8.8	39	39.4	39.6	39.5	39.5	39.3	39.2
	Contact II						39.4	39	39	38.3	38.8	39	39.3	39.1	38.9	38.8	39.9
	Donor	38.8	39.4	39.6	38.5	39.1	38.7
Cage 2	Contact I		39	38.6	38.6	39.4	38.7	39.1	38.6	39	39.1	39.2	39.3	39.4	38.9	39.4	39.4
	Contact II						39.7	38.8	38.5	38.5	38.8	38.9	39	39.1	38.9	39	39.2
	Donor	38.1	39.2	38.5	38.7	38.3	37.8
Cage 3	Contact I		39.3	38.2	38.6	39.5	38.1	39	39.2	38.9	40.1	39.5	39.8	39.6	38.9	39	39.2
	Contact II						39	38.8	38.9	38.7	38.3	39.9	38.9	38.5	39.2	38.3	39.2
	Donor	38.3	39.7	39.6	39.4	39.9	39.2
Cage 4	Contact I		38.9	39	38.1	39	39.1	39.5	39.6	38.9	39.5	39.3	38.7	39.1	39.3	38.7	39.3
	Contact II						38.8	38.6	38.8	38.8	39.7	39.2	39.2	39.4	39.2	39.4	39.2
	Donor	38.1	39.5	39.4	38.6	39.3	38.5
Cage 5	Contact I		39.6	39.4	38.8	39.4	38.7	39.5	39.5	39.3	39.6	39.4	39.3	39.5	39.5	39.5	39.3
	Contact II						39.4	38.5	39	38.8	39.1	38.6	38.8	38.5	38.9	39.2	39.1
	Donor	38.8	39.9	39.4	39.5	39.4	39.1
Cage 6	Contact I		39.2	39.4	38.4	39.4	38.4	39	39.2	38.8	39.5	39.5	39.2	38.9	39	39.1	38.7
	Contact II						39.3	38.2	38.8	38.9	39	39.2	39	39	38.8	39.3	39.3
