# Supplementary material for: Enhanced fitness of SARS-CoV-2 variant of concern Alpha but not Beta
Source: Nature. 2021 Dec 22;602(7896):307–13. doi: 10.1038/s41586-021-04342-0 (PMC8828469; doi:10.1038/s41586-021-04342-0)
Supplement: Supplementary file 13 — Source Data Extended Data Fig. 5 [file 41586_2021_4342_MOESM13_ESM.xlsx]

## Sheet: ED_Fig_5a_Organs_Beta_614G
Hamster Organs
B.1.351 vs wt-S614G
		B.1.351																		wt-S614G
		Cage 1			Cage 2			Cage 3			Cage 4			Cage 5			Cage 6			Cage 1			Cage 2			Cage 3			Cage 4			Cage 5			Cage 6
	Organ	Donor	Contact I	Contact II	Donor	Contact I	Contact II	Donor	Contact I	Contact II	Donor	Contact I	Contact II	Donor	Contact I	Contact II	Donor	Contact Ia	Contact Ib	Donor	Contact I	Contact II	Donor	Contact I	Contact II	Donor	Contact I	Contact II	Donor	Contact I	Contact II	Donor	Contact I	Contact II	Donor	Contact Ia	Contact Ib
	Conche	3.99244e+07	0	520.509	1.11847e+06	0	0	283324	0	0	114005167	0	0	58225	0	0	19848711	393476	70.5573	124030648	22409.8	387562808	6.58556e+06	814.395	14603.9	1.56105e+06	44745.5	631398	684869872	903.205	73711.8	1111998673	5967.2	15134.3	411965760	1303007546	121419947
	Trachea	1.08905e+06	0	0	185442	0	0	107413	0	0	234504	0	0	600.871	0	0	4274.6	299210	0	1.49649e+06	0	9493.86	1289346	107.513	254.732	88258.4	44.0088	1194.73	144093	154.679	108.244	809.501	0	0	5369.61	2.65566e+06	82880.5
	Lung cranial	141850	45.196	0	1.3319e+06	0	0	4.39484e+06	0	0	1.11274e+08	0	0	5.4405e+07	0	0	302915	2273.86	0	2.81281e+06	10578.6	3.92884e+06	1.46549e+06	10981.8	15718.3	1.39369e+07	7463.2	78729.7	4.19982e+06	1563.29	90.4829	1.50227e+08	56.7449	4325.3	202065	3.30663e+06	1.59411e+06
	Lung medial	80460	0	67.5653	8.39388e+06	0	0	5.0163e+07	0	0	2.96043e+07	0	0	3.44801e+07	0	17.5234	743127	6.59368e+07	0	11266.7	1220.09	2.9805e+06	1.06837e+07	12155	2067.74	3.89485e+06	6866.56	38408.1	1.66177e+06	0	1068.5	4.54321e+07	3682.97	2357.29	99799.2	8.86005e+06	694587
	Lung caudal	2.50022e+06	246.524	128.864	729507	0	0	4.5861e+07	0	0	6.35797e+07	0	0	1.00152e+07	0	0	1.02995e+06	359815	0	1.56581e+07	13854	1.06814e+07	4.86487e+06	11477.2	7916.89	6.02292e+06	8320.35	305060	3.77987e+06	957.172	871.166	4.66134e+07	1332.47	3414.19	214637	9.41089e+07	7.72943e+06

## Sheet: ED_Fig_5b_Organs_Alpha_Beta
Hamster Organs
B.1.351 vs B.1.1.7
				B.1.351																		B.1.1.7
				Cage 1			Cage 2			Cage 3			Cage 4			Cage 5			Cage 6			Cage 1			Cage 2			Cage 3			Cage 4			Cage 5			Cage 6
			Organ	Donor	Contact I	Contact II	Donor	Contact I	Contact II	Donor	Contact I	Contact II	Donor	Contact I	Contact II	Donor	Contact I	Contact II	Donor	Contact I	Contact II	Donor	Contact I	Contact II	Donor	Contact I	Contact II	Donor	Contact I	Contact II	Donor	Contact I	Contact II	Donor	Contact I	Contact II	Donor	Contact I	Contact II
			Conche	5.07699e+07	0	0	2.54495e+06	0	0	1.49417e+07	0	0	4.07417e+06	0	43.1537	2.08484e+06	0	0	4.83237e+07	0	0	2.84506e+08	8841.24	1.09342e+06	7.72883e+06	1399.26	1.11481e+07	2.6185e+08	2.36279e+07	1.16475e+08	9.19519e+07	0	369433561	1.36671e+07	4.9761e+07	9417.75	3.03394e+08	138.82	2.99604e+07
			Trachea	4240.04	0	0	330.182	0	0	3572.93	0	0	880.052	0	0	48283.4	0	0	3530.37	0	0	27472.3	0	34153.3	8109.29	93.4479	24968.1	22994.9	11663.8	20740.4	886280	130.043	16471.1	287804	49391.4	442.932	23620.3	38.1761	554.874
			Lung cranial	1.61659e+07	0	0	56839.5	0	0	5.61208e+07	0	0	19442.5	2688.79	3.35152e+06	1.12344e+08	0	0	7.20409e+07	0	0	1.66041e+07	1303.54	9.40483e+06	5.30538e+07	1089.37	1.585e+07	9.17559e+07	3.67077e+07	7.83842e+06	3.31761e+07	2543.3	2.05177e+07	2.15581e+08	3.30107e+07	1858.94	1.02458e+08	1651.1	897643
			Lung medial	27682.5	0	0	2.27232e+07	0	22.3112	7.31066e+06	0	0	1.89404e+06	0	0	4.07014e+07	0	0	2.08485e+07	0	0	2.35417e+07	13574.7	6.9676e+06	9.58586e+07	463.888	1.36471e+07	3.28954e+07	3.76233e+07	5.81813e+07	5.44449e+07	111.58	2.21447e+07	6.97249e+06	1.17354e+07	886.749	45820274	1381.14	2.55446e+06
			Lung caudal	3.38025e+07	0	0	0	0	0	1.72532e+07	0	0	9533.22	2473.74	0	76223.3	0	0	8.43861e+07	0	0	7.17205e+07	2575.49	1.60853e+07	1.63553e+08	805.197	1.05104e+08	7.20565e+07	1.08808e+08	4.91916e+07	1.96406e+06	3157.63	4.75457e+07	3.42991e+07	4.58047e+06	2639.95	1.1674e+08	4500.58	3.30398e+06

## Sheet: ED_Fig_5c_Organs_Alpha_614G
Hamster Organs
B.1.1.7 vs wt-S614G
		B.1.1.7																		wt-S614G
		Cage 1			Cage 2			Cage 3			Cage 4			Cage 5			Cage 6			Cage 1			Cage 2			Cage 3			Cage 4			Cage 5			Cage 6
	Organ	Donor	Contact I	Contact II	Donor	Contact I	Contact II	Donor	Contact I	Contact II	Donor	Contact I	Contact II	Donor	Contact I	Contact II	Donor	Contact I	Contact II	Donor	Contact I	Contact II	Donor	Contact I	Contact II	Donor	Contact I	Contact II	Donor	Contact I	Contact II	Donor	Contact I	Contact II	Donor	Contact I	Contact II
	Conche	234693	11516	78407.4	93611.6	1281.62	0	867930	6.10147e+06	0	518373	235.876	10907.5	14558133	0	0	338067	77162	790444	386264	0	0	42270.3	721.511	0	1.39035e+06	23749592	112163	389869	231.402	0	15741389	215.937	188.317	279077	35369.3	176380817
	Trachea	2301.94	2204.2	4779.83	9339.5	0	0	1.22351e+06	65177.1	0	539978	0	551.392	461653	76.6713	0	11284.2	519.09	14906.4	1018.23	0	0	457.036	0	0	744681	78659.9	55.0568	72035.8	0	0	106815	0	695.879	2647.77	0	1.48687e+06
	Lung cranial	1.58833e+06	14440	316910	41645534	1625.4	0	65674509	1.17865e+07	0	52513443	200.018	14098.8	127686496	45.8285	0	94234037	564.991	163244	0	0	0	546543	0	0	5.55142e+06	31381.8	3626.23	3.5085e+06	0	0	5.95742e+06	0	0	1.92935e+06	442.265	169462
	Lung medial	23862.5	17195.7	315471	17075639	2287	0	17427582	7.19722e+06	0	2.8682e+06	1925.12	8276.11	7.47507e+06	694	0	30631575	4269.11	65531.5	0	0	0	158138	0	0	3.61428e+06	43958.9	20228.1	101567	271.458	0	913900	674.662	247.333	238577	805.665	368917
	Lung caudal	550131	180064	48060	284923	0	0	167073952	3.1982e+07	0	9.67019e+06	1349.73	19708.3	171517852	350.803	0	11688464	2919.35	60279.1	214.057	0	0	123393	0	0	4.97569e+06	621335	3662.99	1452515	403.173	0	2.35374e+06	1471.57	1104.8	550.575	3089.46	791236
