# Supplementary material for: Enhanced fitness of SARS-CoV-2 variant of concern Alpha but not Beta
Source: Nature. 2021 Dec 22;602(7896):307–13. doi: 10.1038/s41586-021-04342-0 (PMC8828469; doi:10.1038/s41586-021-04342-0)
Supplement: Supplementary file 14 — Source Data Extended Data Fig. 6 [file 41586_2021_4342_MOESM14_ESM.xlsx]

## Sheet: S10 (a)
		wt-S614G vs Beta			absorbance (450nm)
		Hamster 1	Donor	0.0036
		Hamster 2	Trans	1.8909
		Hamster 3	Trans 2	1.773
		Hamster 4	Donor	0.0085
		Hamster 5	Trans	1.8818
		Hamster 6	Trans 2	1.8883
		Hamster 7	Donor	-0.0051
		Hamster 8	Trans	1.6695
		Hamster 9	Trans 2	1.9141
		Hamster 10	Donor	-0.0023
		Hamster 11	Trans	1.7436
		Hamster 12	Trans 2	1.8729
		Hamster 13	T1	1.7905
		Hamster 14	Donor	0.0002
		Hamster 15	T2	1.7802
		Hamster 16	Donor	0.000700001
		Hamster 17	Trans	1.7747
		Hamster 18	Trans 2	1.7068

## Sheet: S10 (b)
	Alpha vs Beta			absorbance (450nm)
	Hamster 19	Donor	0.0021
	Hamster 20	Trans	1.5627
	Hamster 21	Trans 2	1.7576
	Hamster 22	Donor	0.0012
	Hamster 23	Trans	1.4673
	Hamster 24	Trans 2	1.0597
	Hamster 25	Donor	0.0068
	Hamster 26	Trans	-
	Hamster 27	Trans 2	1.3642
	Hamster 28	Donor	0.0052
	Hamster 29	Trans	1.4382
	Hamster 30	Trans 2	0.9518
	Hamster 31	Donor	0.0024
	Hamster 32	Trans	1.318
	Hamster 33	Trans 2	1.4284
	Hamster 34	Donor	-0.000799999
	Hamster 35	Trans	1.5956
	Hamster 36	Trans 2	-

## Sheet: S10 (c)
		wt-S614G vs Alpha			absorbance (450nm)
	Hamster	#1	0.0175
		#2	1.4086
		#3	0.0096
		#4	1.2571
		#5	0.0019
		#6	0.3613
		#6 S.	1.1803
		#7	0.0851
		#8	1.3449
		#9	0.4491
		#10	1.3225
		#11	-0.0054
		#12	1.2776
		#13	0.9854
		#14	0.0048
		#15	1.1877
		#16	1.3079
		#17	1.2689
		#18	1.2556

## Sheet: S10 (d)
		wt-S614G vs Alpha
					absorbance 450 nm
	Ferret	#1	0.0216
		#2	-0.018
		#3	0.0118
		#4	0.0027
		#5	0.0088
		#6	-0.0027
		#7	0.0239
		#8	0.771
		#9	0.0107
		#10	1.1024
		#11	0.0179
		#12	0.0038
		#13	-0.0178
		#14	-0.0099
		#15	0.018
		#16	1.043
		#17	0.011
		#18	0.0046
