# Supplementary material for: Enhanced fitness of SARS-CoV-2 variant of concern Alpha but not Beta
Source: Nature. 2021 Dec 22;602(7896):307–13. doi: 10.1038/s41586-021-04342-0 (PMC8828469; doi:10.1038/s41586-021-04342-0)
Supplement: Supplementary file 15 — Source Data Extended Data Fig. 7 [file 41586_2021_4342_MOESM15_ESM.xlsx]

## Sheet: Tabelle1
Ferret organs
B.1.1.7 vs wt-S614G
		B.1.1.7																		wt-S614G
		Cage 1			Cage 2			Cage 3			Cage 4			Cage 5			Cage 6			Cage 1			Cage 2			Cage 3			Cage 4			Cage 5			Cage 6
	Organ	Donor	Contact I	Contact II	Donor	Contact I	Contact II	Donor	Contact I	Contact II	Donor	Contact I	Contact II	Donor	Contact I	Contact II	Donor	Contact I	Contact II	Donor	Contact I	Contact II	Donor	Contact I	Contact II	Donor	Contact I	Contact II	Donor	Contact I	Contact II	Donor	Contact I	Contact II	Donor	Contact I	Contact II
	Conche	136035774	0	0	167826431	0	0	4.03919e+07	0	0	1.36088e+07	159.115	5.80976e+06	1.98892e+07	0	0	219015928	0	0	253496	0	0	2.33059e+06	0	0	110649	0	0	0	0	0	6610.31	0	0	986370	0	0
	Trachea	2760.84	0	0	26790.5	0	0	0	0	0	1055.92	0	0	1923.73	0	0	99928.6	0	0	0	0	0	0	0	0	0	0	0	0	0	0	86.0538	0	0	0	0	0
	Lung cranial	56.6802	0	0	65.1853	0	0	0	0	0	0	0	0	0	0	0	0	0	0	0	0	0	0	0	0	0	0	0	0	0	0	0	0	0	0	0	0
	Lung caudal	0	0	0	449818	0	0	0	0	0	0	0	0	0	0	0	232.417	0	0	0	0	0	332.78	0	0	0	0	0	0	0	0	0	0	0	0	0	0
