# Supplementary material for: Enhanced fitness of SARS-CoV-2 variant of concern Alpha but not Beta
Source: Nature. 2021 Dec 22;602(7896):307–13. doi: 10.1038/s41586-021-04342-0 (PMC8828469; doi:10.1038/s41586-021-04342-0)
Supplement: Supplementary file 16 — Source Data Extended Data Fig. 8 [file 41586_2021_4342_MOESM16_ESM.xlsx]

## Sheet: ED Fig8a-K18 bodyweigth
	% of original body weight - donors						% of original body weight
		wt-S614G / Alpha						wt-S614G / wt-SAlpha
	dpi	K18 #1	K18 #2	K18 #3	K18 #4		dpi	K18 #1	K18 #2	K18 #3	K18 #4
	0	100	100	100	100		0	100	100	100	100
	1	98.02	98.41	96.98	97.83		1	98.48	99.18	96.97	100
	2	94.47	95.24	100	88.41		2	96.2	98.37	97.84	103.7
	3	93.28	88.1	99.14	86.59		3	95.06	99.59	98.27	99.27
	4	88.14	81.35	93.97	80.8		4	93.54	85.71	93.07	99.63
	% of original body weight - Contacts						% of original body weight - Contacts
		wt-S614G / Alpha						wt-S614G / wt-SAlpha
	dpi	Contact K18 #1	Contact K18 #2	Contact K18 #3	Contact K18 #4		dpi	Contact K18 #1	Contact K18 #2	Contact K18 #3	Contact K18 #4
	0						0
	1	100	100	100	100		1	100	100	100	100
	2	96.3	98.13	100.5	103.8		2	106.6	102.2	99.52	104.8
	3	99.07	98.13	103.1	103.2		3	101.4	101.8	100.5	106.8
	4	101.4	98.13	100.5	103.8		4	102.8	101.4	100.5	104.1
	5	103.7	99.69	101.6	106.4		5	104.2	104.3	101.4	108.2
	6	101.9	97.81	100	105.6		6	105.6	104.3	102.4	105.6
	7	104.2	96.25	100.5	106.6		7	106.6	104.7	102.4	106.6
	8	105.6	95.31	102.1	106.6		8	106.6	105.8	104.8	106.6

## Sheet: ED Fig8b-K18 contact qPCR
	qPCR - variant quantification - Conctact mice						qPCR - variant quantification - Conctact mice
	Lung dpi 8 - viral mRNA copies/upper right lobe						Lung dpi 8 - viral mRNA copies/upper right lobe
		Contact K18 #1	Contact K18 #2	Contact K18 #3	Contact K18 #4			Contact K18 #5	Contact K18 #6	Contact K18 #7	Contact K18 #8
	wt-S614G	0	0	0	0		wt-S614G	0	0	0	0
	Alpha	0	0	8633.61	3558.7		wt-S-Alpha	37042.1	0	0	179665
	Total:	0	0	8633.61	3558.7		Total:	37042.1	0	0	179665
