# Supplementary material for: Enhanced fitness of SARS-CoV-2 variant of concern Alpha but not Beta
Source: Nature. 2021 Dec 22;602(7896):307–13. doi: 10.1038/s41586-021-04342-0 (PMC8828469; doi:10.1038/s41586-021-04342-0)
Supplement: Supplementary file 17 — Source Data Extended Data Fig. 9 [file 41586_2021_4342_MOESM17_ESM.xlsx]

## Sheet: ED_Fig9ab-Viral RNA
Oropharyngeal Swabs	Log 10 Viral RNA copies/mL
Virus:	wt-S614G				wt-S-Alpha				Alpha				Beta
hACE2-KI	dpi 1	dpi 2	dpi 3	dpi 4	dpi 1	dpi 2	dpi 3	dpi 4	dpi 1	dpi 2	dpi 3	dpi 4	dpi 1	dpi 2	dpi 3	dpi 4
#1	7.01363	7.83263			7.50564	8.45665			6.85735	7.34706			7.89544	7.93916
#2	5.01347	7.74362			5.58902	0			6.88933	5.7565			7.15148	8.07808
#3	6.56175	7.40128			6.84351	9.1746			6.83907	0			7.56418	6.94769
#4	5.81994	7.48454			7.73511	7.75283			7.22896	9.30823			7.54916	8.72105
#5	5.34624	6.87658	6.2404	5.00957	6.87782	6.90354	6.66629	5.86684	7.52263	6.85995	0	0	7.04125	6.93712	6.35367	6.09848
#6	4.73293	3.80186	4.93514	3.79986	6.82276	6.56235	6.01529	0	6.32782	7.74439	6.23436	6.83369	7.08807	7.14965	7.43468	6.53377
#7	4.6344	5.34766	6.54365	6.28529	7.20611	7.77528	6.04468	5.92524	6.81521	7.20095	6.7903	6.38941	7.35328	8.29943	7.50524	6.31584
#8	6.37127	6.99274	6.24172	6.11344	7.81174	7.91309	6.97291	0	6.90663	7.20091	6.24235	6.18545	6.87583	6.45284	6.59289	6.13608
Lung	Log 10 Viral RNA copies/sample
Virus:	wt-S614G		wt-SAlpha		Alpha		Beta
hACE2-KI	dpi 2	dpi 4	dpi 2	dpi 4	dpi 2	dpi 4	dpi 2	dpi 4
#1	9.05744		8.61365		8.28492		9.69445
#2	9.05065		0		6.48045		9.13401
#3	8.57945		9.59945		9.3289		0
#4	8.77076		9.68723		7.71879		9.72176
#5		7.45124		4.52993		8.73978		3.01593
#6		3.63425		7.54805		8.51959		0
#7		3.66212		6.69766		6.09534		7.73948
#8		7.667		4.07008		7.87208		7.09012
Nose	Log 10 Viral RNA copies/sample
Virus:	wt-S614G		wt-SAlpha		Alpha		Beta
hACE2-KI	dpi 2	dpi 4	dpi 2	dpi 4	dpi 2	dpi 4	dpi 2	dpi 4
#1	7.26984		9.13762		9.14832		7.95912
#2	7.22981		8.7098		8.70395		7.2697
#3	7.61371		8.84269		8.97757		7.48365
#4	5.25958		9.20346		9.18326		7.46748
#5		0		7.40983		7.64763		6.51456
#6		5.362		7.9841		7.75572		6.70741
#7		7.37139		7.1532		7.57022		5.99928
#8		7.1066		7.18728		6.73064		6.46963
Olfactory Bulb	Log 10 Viral RNA copies/sample
Virus:	wt-S614G		wt-SAlpha		Alpha		Beta
hACE2-KI	dpi 2	dpi 4	dpi 2	dpi 4	dpi 2	dpi 4	dpi 2	dpi 4
#1	0		0		5.0679		0
#2	0		0		0		0
#3	0		5.45189		0		0
#4	0		0		0		5.72251
#5		0		4.23308		6.20423		0
#6		0		7.2728		5.54451		0
#7		0		8.40516		8.53621		0
#8		0		8.68352		0		0
Brain	Log 10 Viral RNA copies/sample
Virus:	wt-S614G		wt-SAlpha		Alpha		Beta
hACE2-KI	dpi 2	dpi 4	dpi 2	dpi 4	dpi 2	dpi 4	dpi 2	dpi 4
#1	0		0		0		0
#2	0		0		0		0
#3	0		5.88984		0		0
#4	0		0		0		0
#5		0		0		0		0
#6		0		0		0		0
#7		3.51647		0		0		0
#8		0		0		0		0

## Sheet: ED_Fig9c-Virus Titer
Lung	Log 10 plaque forming unit (PFU)/mL
Virus:	wt-S614G		wt-SAlpha		Alpha		Beta
hACE2-KI	dpi 2	dpi 4	dpi 2	dpi 4	dpi 2	dpi 4	dpi 2	dpi 4
#1	4.47712		2.60206		2.60206		5.30103
#2	4.60206		2.8451		2.47712		5.30103
#3	4.77815		4.8451		2.30103		3.47712
#4	4		4.69897		0		5
#5		0		0		2.8451		0
#6		0		2.47712		3.30103		3.60206
#7		0		2.47712		2.69897		0
#8		0		1.90309		0		3.30103
Nose	Log 10 plaque forming unit (PFU)/mL
Virus:	wt-S614G		wt-SAlpha		Alpha		Beta
hACE2-KI	dpi 2	dpi 4	dpi 2	dpi 4	dpi 2	dpi 4	dpi 2	dpi 4
#1	0		3.69897		3.30103		0
#2	2.30103		2.47712		3.47712		3.30103
#3	2.47712		4.30103		2		0
#4	0		3.77815		2.60206		0
#5		0		1.47712		0		0
#6		0		2.47712		1.69897		0
#7		0		0		1.69897		0
#8		0		1.69897		1.90309		0

## Sheet: ED_Fig9d-Bodyweight
% of original body weight
Virus:	mock								wt-S614G								wt-SAlpha								Alpha								Beta
dpi	#1	#2	#3	#4	#5	#6	#7	#8	#1	#2	#3	#4	#5	#6	#7	#8	#1	#2	#3	#4	#5	#6	#7	#8	#1	#2	#3	#4	#5	#6	#7	#8	#1	#2	#3	#4	#5	#6	#7	#8
0	100	100	100	100	100	100			100	100	100	100	100	100	100	100	100	100	100	100	100	100	100	100	100	100	100	100	100	100	100	100	100	100	100	100	100	100	100	100
1	104.7	101	98	100.4	102.8	100.7			101.9	97.37	100.5	93.65	99.21	100.8	99.18	99.24	101.4	100.7	99.64	99.63	101.5	100.4	92.78	99.64	102.4	99.53	101.4	99.17	100	100.4	101.5	99.52	94.8	96.39	100	100.4	100.8	100.4	101.8	100.7
2	104.2	101.5	97.67	100.7	102.8	100.3			101.9	98.25	101.8	92.86	99.21	100.4	100	100	99.64	102.2	98.92	101.5	101.8	100.4	100	99.28	99.53	102.3	100.5	98.75	98.21	100.4	100.5	101.4	95.6	99.6	99.6	100	100.8	100.4	101.8	101.1
3				99.64	100	100							97.63	100.8	100	98.85					102.2	99.21	98.86	100					98.66	98.22	97	97.14					98.44	98.19	99.63	96.31
4				96.36	99.19	97.95							96.44	98.4	100.4	98.47					102.9	98.81	98.86	97.84					100	97.33	99.5	97.14					99.22	97.83	99.27	99.26
